# Supplementary material for: Modified RNA-seq method for microbial community and diversity analysis using rRNA in different types of environmental samples
Source: PLoS One. 2017 Oct 10;12(10):e0186161. doi: 10.1371/journal.pone.0186161 (PMC5634646; doi:10.1371/journal.pone.0186161)
Supplement: S5 Table — The taxa with a non-coverage sequence number of less than 10 in the 16S rRNA data are not shown. Numbers in the brackets to the left of slashes denotes non-coverage sequences of the taxa, while numbers to the right of slashes denotes total sequences classified into the taxa. A single mismatch in a sequence was not allowed. The non-coverage rate for a taxon was calculated by dividing its non-coverage sequences with its total sequences. Explanations for abbreviations are given in Table 1. (XLSX) [file pone.0186161.s005.XLSX]

## Sheet: Sheet1
	Taxon	Rank	Non-coverage rate (%) of 8F primer
			Pa-Total	Pa-SSU	TW	SC	LS	MW	FH
	Total bacterial sequences		159684	262015	51198	70878	16254	9542	62870
	Sequences containing 8F		93882	207129	28066	36319	11167	7570	36561
	Percentages in total (%)		58.79	79.05	54.82	51.24	68.7	79.33	58.15
	Acidobacteria	Phylum		0.84 (17 / 2,027)	0.79 (10 / 1,246)
	Acidobacteria	Class		1.33 (11 / 825)	0.81 (10 / 1,240)
	Actinobacteria	Phylum	1.82 (11 / 606)	0.82 (18 / 2,192)		0.34 (77 / 22,975)			0.36 (108 / 29,922)
	Actinobacteria	Class		0.91 (11 / 1,207)		0.34 (77 / 22,970)			0.36 (108 / 29,871)
	Corynebacteriales	Order				0.27 (10 / 3,675)
	Micrococcales	Order				0.35 (53 / 15,048)
	Propionibacteriales	Order							0.36 (99 / 27,338)
	Bacteroidetes	Phylum	0.56 (79 / 14,014)	0.82 (114 / 13,827)
	Cytophagia	Class	0.83 (10 / 1,211)	1.42 (17 / 1,194)
	Cytophagales	Order	0.84 (10 / 1,189)	1.42 (16 / 1,123)
	Sphingobacteriia	Class		0.89 (23 / 2,575)
	Sphingobacteriales	Order		0.89 (23 / 2,575)
	Unclassified	Class	0.50 (33 / 6,574)	0.81 (54 / 6,687)
	Chloroflexi	Phylum	0.60 (68 / 11,414)	0.95 (159 / 16,697)
	Anaerolineae	Class	0.48 (46 / 9,531)	0.72 (72 / 9,971)
	Anaerolineales	Order	0.48 (46 / 9,531)	0.72 (72 / 9,971)
	Caldilineae	Class		1.12 (28 / 2,511)
	Caldilineales	Order		1.12 (28 / 2,511)
	Dehalococcoidia	Class		8.00 (28 / 350)
	Unclassified	Order		10.26 (24 / 234)
	Unclassified	Class		1.64 (13 / 792)
	Cyanobacteria	Phylum	0.96 (38 / 3,968)	0.73 (148 / 20,189)			0.32 (17 / 5,380)
	Cyanobacteria	Class	0.97 (38 / 3,923)	0.73 (147 / 20,133)			0.32 (17 / 5,374)
	Subsection III	Order	1.36 (19 / 1,397)	0.70 (52 / 7,437)
	SubsectionIV	Order		0.55 (21 / 3,837)
	Unclassified	Order	0.65 (11 / 1,694)	0.84 (72 / 8,731)			0.39 (13 / 3,363)
	Firmicutes	Phylum	0.93 (10 / 1,079)	1.35 (30 / 2,229)
	Clostridia	Class		1.34 (25 / 1,870)
	Clostridiales	Order		1.34 (25 / 1,859)
	Planctomycetes	Phylum	3.41 (21 / 616)	2.49 (39 / 1,568)
	Planctomycetacia	Class	3.53 (12 / 340)	2.72 (25 / 920)
	Planctomycetales	Order	3.53 (12 / 340)	2.73 (25 / 916)
	Proteobacteria	Phylum	0.94 (389 / 41,215)	0.68 (665 / 98,070)	0.50 (71 / 14,327)	0.33 (40 / 12,102)	0.72 (16 / 2,221)	0.46 (19 / 4,099)	0.52 (10 / 1,910)
	Alphaproteobacteria	Class	0.85 (15 / 1,756)	0.79 (40 / 5,072)	0.49 (27 / 5,552)	0.33 (38 / 11,495)
	Rhizobiales	Order			0.35 (10 / 2,830)
	Rhodobacterales	Order		0.76 (16 / 2,110)
	Sphingomonadales	Order				0.31 (12 / 3,884)
	Unclassified	Order			0.67 (10 / 1,502)
	Betaproteobacteria	Class	0.86 (42 / 4,869)	0.58 (84 / 14,605)	0.48 (28 / 5,857)
	Burkholderiales	Order		0.64 (39 / 6,088)	0.42 (14 / 3,327)
	Hydrogenophilales	Order	0.72 (16 / 2,212)	0.42 (18 / 4,309)
	Unclassified	Order	1.33 (10 / 751)	0.66 (20 / 3,034)
	Deltaproteobacteria	Class	0.86 (149 / 17,353)	0.63 (211 / 33,319)
	Desulfobacterales	Order	0.75 (98 / 13,047)	0.65 (125 / 19,190)
	Myxococcales	Order	1.82 (14 / 770)	0.56 (23 / 4,078)
	Syntrophobacterales	Order		0.51 (15 / 2,946)
	Unclassified	Order	1.03 (16 / 1,558)	0.85 (36 / 4,253)
	Epsilonproteobacteria	Class	2.25 (18 / 799)	0.73 (10 / 1,366)
	Unclassified	Order	2.70 (11 / 408)
	Gammaproteobacteria	Class	0.87 (105 / 12,100)	0.76 (238 / 31,297)
	Chromatiales	Order	1.54 (22 / 1,424)	0.67 (46 / 6,905)
	Methylococcales	Order	0.66 (22 / 3,323)	0.99 (56 / 5,631)
	Unclassified	Order	0.79 (46 / 5,817)	0.74 (107 / 14,393)
	Unclassified	Class	1.40 (60 / 4,289)	0.66 (81 / 12,240)
	Verrucomicrobia	Phylum	0.77 (33 / 4,275)	0.84 (55 / 6,529)
	OPB35_soil_group	Class	0.63 (13 / 2,049)	0.87 (36 / 4,138)
	Unclassified	Order		0.84 (21 / 2,500)
	Unknown_Order	Order		0.92 (15 / 1,638)
	Unclassified	Class		0.65 (11 / 1,697)
	Unclassified	Phylum	6.52 (970 / 14,886)	3.68 (1,496 / 40,695)	2.15 (97 / 4,503)	25.69 (84 / 327)	38.69 (301 / 778)	10.90 (79 / 725)	8.70 (125 / 1,436)
