# Supplementary material for: Modified RNA-seq method for microbial community and diversity analysis using rRNA in different types of environmental samples
Source: PLoS One. 2017 Oct 10;12(10):e0186161. doi: 10.1371/journal.pone.0186161 (PMC5634646; doi:10.1371/journal.pone.0186161)
Supplement: S6 Table — Eukaryotic taxa with relative abundances <1% are not displayed. Explanations for abbreviations are given in Table 1. (XLSX) [file pone.0186161.s006.XLSX]

## Sheet: Bacteria
	Taxon	Rank	Percentages (%) in bacteria
			TW	SC	LS	MW	FH
	Total bacterial sequences	Domain	23414	31520	7967	5230	33789
	Acidobacteria	phylum	11.4077	0.015864	1.21844	0.502318	0.310752
	Acidobacteria	class	11.3906	0.00317279	1.09283	0.482998	0.145018
	Acidobacteriales	order	0	0	0.0502449	0	0
	Acidobacteriaceae_[Subgroup_1]	family	0	0	0.0502449	0	0
	Bryocella	genus	0	0	0.0251225	0	0
	Terriglobus	genus	0	0	0.0125612	0	0
	unclassified	genus	0	0	0.0125612	0	0
	Subgroup_17	order	0	0.00317279	0.0125612	0	0.0651099
	unclassified	family	0	0.00317279	0.0125612	0	0.0651099
	unclassified	genus	0	0.00317279	0.0125612	0	0.0651099
	Subgroup_21	order	0	0	0.0125612	0	0.0118382
	unclassified	family	0	0	0.0125612	0	0.0118382
	unclassified	genus	0	0	0.0125612	0	0.0118382
	Subgroup_3	order	2.04578	0	0.0628062	0.0772798	0.0147977
	SJA-149	family	0.0384385	0	0.0125612	0	0
	unclassified	genus	0.0384385	0	0.0125612	0	0
	unclassified	family	0.0128128	0	0	0	0.00887863
	unclassified	genus	0.0128128	0	0	0	0.00887863
	Unknown_Family	family	1.99453	0	0.0502449	0.0772798	0.00591909
	Bryobacter	genus	0.0726061	0	0.0376837	0.0193199	0
	Candidatus_Solibacter	genus	0.260528	0	0	0.0579598	0.00295954
	unclassified	genus	1.6614	0	0.0125612	0	0.00295954
	Subgroup_4	order	6.83779	0	0.879287	0.405719	0.0177573
	11-24	family	6.46195	0	0	0.173879	0.00295954
	unclassified	genus	6.46195	0	0	0.173879	0.00295954
	RB41	family	0	0	0.0502449	0	0.00295954
	unclassified	genus	0	0	0.0502449	0	0.00295954
	Unknown_Family	family	0.375844	0	0.829042	0.231839	0.0118382
	Blastocatella	genus	0.375844	0	0.829042	0.231839	0.0118382
	Subgroup_5	order	0	0	0	0	0.00295954
	unclassified	family	0	0	0	0	0.00295954
	unclassified	genus	0	0	0	0	0.00295954
	Subgroup_6	order	0.0128128	0	0.0376837	0	0.0207168
	unclassified	family	0.0128128	0	0.0376837	0	0.0207168
	unclassified	genus	0.0128128	0	0.0376837	0	0.0207168
	Subgroup_9	order	0	0	0	0	0.00591909
	unclassified	family	0	0	0	0	0.00591909
	unclassified	genus	0	0	0	0	0.00591909
	unclassified	order	2.49423	0	0.0376837	0	0.00591909
	unclassified	family	2.49423	0	0.0376837	0	0.00591909
	unclassified	genus	2.49423	0	0.0376837	0	0.00591909
	Holophagae	class	0.0170838	0.00951837	0.0628062	0	0.0621504
	Holophagales	order	0.0128128	0.00634558	0.0125612	0	0
	Holophagaceae	family	0.0128128	0.00634558	0.0125612	0	0
	Geothrix	genus	0.0085419	0.00634558	0	0	0
	Holophaga	genus	0	0	0.0125612	0	0
	unclassified	genus	0.00427095	0	0	0	0
	Subgroup_23	order	0.00427095	0.00317279	0.0502449	0	0.0621504
	unclassified	family	0.00427095	0.00317279	0.0502449	0	0.0621504
	unclassified	genus	0.00427095	0.00317279	0.0502449	0	0.0621504
	Subgroup_22	class	0	0.00317279	0.0628062	0.0193199	0.0976649
	unclassified	order	0	0.00317279	0.0628062	0.0193199	0.0976649
	unclassified	family	0	0.00317279	0.0628062	0.0193199	0.0976649
	unclassified	genus	0	0.00317279	0.0628062	0.0193199	0.0976649
	unclassified	class	0	0	0	0	0.00591909
	unclassified	order	0	0	0	0	0.00591909
	unclassified	family	0	0	0	0	0.00591909
	unclassified	genus	0	0	0	0	0.00591909
	Actinobacteria	phylum	6.321	65.8449	8.69238	5.66074	85.0277
	Acidimicrobiia	class	0.00427095	0.00317279	0.0628062	0.270479	0.0651099
	Acidimicrobiales	order	0.00427095	0.00317279	0.0628062	0.270479	0.0651099
	Acidimicrobiaceae	family	0	0.00317279	0	0.231839	0
	CL500-29_marine_group	genus	0	0	0	0.13524	0
	Ilumatobacter	genus	0	0.00317279	0	0.0386399	0
	unclassified	genus	0	0	0	0.0579598	0
	Acidimicrobiales_Incertae_Sedis	family	0	0	0.0125612	0	0.00591909
	Aciditerrimonas	genus	0	0	0.0125612	0	0.00591909
	Iamiaceae	family	0.00427095	0	0.0125612	0	0
	Iamia	genus	0.00427095	0	0.0125612	0	0
	OM1_clade	family	0	0	0	0	0.0177573
	unclassified	genus	0	0	0	0	0.0177573
	unclassified	family	0	0	0.0376837	0.0386399	0.0414336
	unclassified	genus	0	0	0.0376837	0.0386399	0.0414336
	Actinobacteria	class	6.12454	65.8291	8.47883	5.0425	84.9152
	Actinomycetales	order	0	0.00317279	0.0125612	0	0.0384741
	Actinomycetaceae	family	0	0.00317279	0.0125612	0	0.0384741
	Actinomyces	genus	0	0.00317279	0.0125612	0	0.0384741
	Bifidobacteriales	order	0	0	0	0	0.00295954
	Bifidobacteriaceae	family	0	0	0	0	0.00295954
	Alloscardovia	genus	0	0	0	0	0.00295954
	Corynebacteriales	order	5.7188	12.7705	0.866725	0.579598	2.88259
	Corynebacteriaceae	family	0	0.0666286	0.376837	0.0579598	2.77309
	Corynebacterium	genus	0	0.0666286	0.376837	0.0579598	2.77309
	Dietziaceae	family	0.00427095	0.0698014	0.113051	0	0.00295954
	Dietzia	genus	0.00427095	0.0698014	0.113051	0	0.00295954
	Mycobacteriaceae	family	5.20629	0.269687	0.113051	0.0193199	0
	Mycobacterium	genus	5.20629	0.269687	0.113051	0.0193199	0
	Nocardiaceae	family	0.508243	12.3358	0.125612	0.502318	0.0473527
	Gordonia	genus	0.0298966	0.15864	0.0251225	0.11592	0.0414336
	Millisia	genus	0	0.00634558	0	0	0
	Rhodococcus	genus	0.478346	12.0915	0.0753674	0.386399	0.00591909
	unclassified	genus	0	0.0793198	0	0	0
	Williamsia	genus	0	0	0.0251225	0	0
	Tsukamurellaceae	family	0	0	0	0	0.00887863
	Tsukamurella	genus	0	0	0	0	0.00887863
	unclassified	family	0	0.0285551	0.138174	0	0.0503122
	unclassified	genus	0	0.0285551	0.138174	0	0.0503122
	Frankiales	order	0.0555223	4.63862	0.91697	0.0579598	0.00591909
	Cryptosporangiaceae	family	0	0	0.0125612	0	0
	Cryptosporangium	genus	0	0	0.0125612	0	0
	Frankiaceae	family	0	0	0	0	0.00295954
	Jatrophihabitans	genus	0	0	0	0	0.00295954
	Geodermatophilaceae	family	0.0213547	4.61641	0.71599	0	0
	Blastococcus	genus	0.0170838	4.61641	0.414521	0	0
	Geodermatophilus	genus	0	0	0.226102	0	0
	Modestobacter	genus	0.00427095	0	0.0753674	0	0
	Nakamurellaceae	family	0.0298966	0.0190367	0.0376837	0.0579598	0
	Nakamurella	genus	0.0298966	0.0190367	0.0376837	0.0579598	0
	Sporichthyaceae	family	0.00427095	0	0	0	0
	hgcI_clade	genus	0.00427095	0	0	0	0
	unclassified	family	0	0.00317279	0.150735	0	0.00295954
	unclassified	genus	0	0.00317279	0.150735	0	0.00295954
	Kineosporiales	order	0	0	0.188419	0	0
	Kineosporiaceae	family	0	0	0.188419	0	0
	Kineococcus	genus	0	0	0.0502449	0	0
	Quadrisphaera	genus	0	0	0.138174	0	0
	Micrococcales	order	0.298966	46.0753	4.28338	2.87867	0.51792
	Beutenbergiaceae	family	0	0	0.0125612	0	0
	unclassified	genus	0	0	0.0125612	0	0
	Brevibacteriaceae	family	0	0.0475919	0.10049	0	0.0207168
	Brevibacterium	genus	0	0.0475919	0.10049	0	0.0207168
	Cellulomonadaceae	family	0.00427095	0	0.0753674	0	0
	Actinotalea	genus	0.00427095	0	0.0502449	0	0
	Cellulomonas	genus	0	0	0.0251225	0	0
	Demequinaceae	family	0	0	0.0125612	0	0
	Lysinimicrobium	genus	0	0	0.0125612	0	0
	Dermabacteraceae	family	0	1.56101	0.138174	0	0.00295954
	Brachybacterium	genus	0	1.52928	0.125612	0	0
	Dermabacter	genus	0	0	0	0	0.00295954
	Devriesea	genus	0	0.0285551	0.0125612	0	0
	unclassified	genus	0	0.00317279	0	0	0
	Dermacoccaceae	family	0	0.507646	0.0125612	0	0
	Demetria	genus	0	0.48861	0.0125612	0	0
	Kytococcus	genus	0	0.0190367	0	0	0
	Dermatophilaceae	family	0	0.0285551	0.213541	0	0
	Mobilicoccus	genus	0	0.0285551	0.213541	0	0
	Intrasporangiaceae	family	0.0128128	22.5173	0.314031	0	0.0621504
	Aquipuribacter	genus	0	0	0.0251225	0	0
	Arsenicicoccus	genus	0	0	0.0753674	0	0.00887863
	Janibacter	genus	0.0128128	11.4157	0.0628062	0	0.032555
	Knoellia	genus	0	0.253823	0	0	0
	Ornithinicoccus	genus	0	0.00634558	0	0	0
	Serinicoccus	genus	0	10.8034	0.0753674	0	0.00295954
	Tetrasphaera	genus	0	0.0126912	0	0	0
	unclassified	genus	0	0.0253823	0.0753674	0	0.0177573
	Jonesiaceae	family	0	0	0.0125612	0	0
	Jonesia	genus	0	0	0.0125612	0	0
	Microbacteriaceae	family	0.277612	1.39603	1.44454	2.87867	0.00295954
	Agrococcus	genus	0.0298966	0.317279	0.125612	0.637558	0
	Agromyces	genus	0	0	0.0251225	0	0
	Candidatus_Limnoluna	genus	0	0	0	0.0386399	0
	Candidatus_Rhodoluna	genus	0	0	0	0.0193199	0
	Clavibacter	genus	0	0	0.0125612	0	0
	Curtobacterium	genus	0	0	0.439643	0	0
	Frigoribacterium	genus	0	0	0.0879287	0	0
	Leucobacter	genus	0	0.00634558	0	0	0
	Lysinimonas	genus	0.00427095	0	0	1.23648	0
	Microbacterium	genus	0.145212	1.02798	0.653184	0.386399	0
	Microcella	genus	0.0939609	0	0	0	0
	Pseudoclavibacter	genus	0	0.00634558	0	0	0.00295954
	Rathayibacter	genus	0	0	0.0502449	0	0
	SV1-8	genus	0	0	0	0.13524	0
	unclassified	genus	0.00427095	0.0380735	0.0502449	0.425039	0
	Micrococcaceae	family	0.00427095	19.005	1.72089	0	0.423215
	Acaricomes	genus	0	0	0.0125612	0	0
	Arthrobacter	genus	0	0.0571102	0.163296	0	0.00295954
	Citricoccus	genus	0	0	0.0502449	0	0
	Kocuria	genus	0.00427095	13.3384	0.866725	0	0.0118382
	Micrococcus	genus	0	5.4223	0.40196	0	0.147977
	Rothia	genus	0	0.171331	0.188419	0	0.26044
	unclassified	genus	0	0.015864	0.0376837	0	0
	Sanguibacteraceae	family	0	0	0	0	0.00295954
	Sanguibacter	genus	0	0	0	0	0.00295954
	unclassified	family	0	1.01212	0.226102	0	0.00295954
	unclassified	genus	0	1.01212	0.226102	0	0.00295954
	Micromonosporales	order	0	0	0.0628062	0	0
	Micromonosporaceae	family	0	0	0.0628062	0	0
	Actinoplanes	genus	0	0	0.0125612	0	0
	Couchioplanes	genus	0	0	0.0251225	0	0
	Micromonospora	genus	0	0	0.0125612	0	0
	Stackebrandtia	genus	0	0	0.0125612	0	0
	Propionibacteriales	order	0.0213547	0.317279	1.41942	0.0965997	81.3638
	Nocardioidaceae	family	0.00427095	0.256996	0.791358	0.0386399	0.0118382
	Aeromicrobium	genus	0	0.00317279	0	0	0
	Marmoricola	genus	0	0.0412463	0.125612	0	0.00295954
	Nocardioides	genus	0.00427095	0.212577	0.640623	0.0386399	0.00887863
	unclassified	genus	0	0	0.0251225	0	0
	Propionibacteriaceae	family	0.0170838	0.0571102	0.565256	0.0579598	81.3519
	Aestuariimicrobium	genus	0	0	0.0251225	0	0
	Friedmanniella	genus	0	0	0.0125612	0	0
	Microlunatus	genus	0	0.00634558	0.0879287	0	0.00295954
	Micropruina	genus	0	0.00951837	0.0251225	0	0
	Propionibacterium	genus	0.0170838	0.00951837	0.314031	0.0579598	80.4729
	Tessaracoccus	genus	0	0.0253823	0.0376837	0	0
	unclassified	genus	0	0.00634558	0.0628062	0	0.876025
	unclassified	family	0	0.00317279	0.0628062	0	0
	unclassified	genus	0	0.00317279	0.0628062	0	0
	Pseudonocardiales	order	0.0256257	2.01789	0.439643	1.33308	0.00591909
	Pseudonocardiaceae	family	0.0256257	2.01789	0.439643	1.33308	0.00591909
	Actinomycetospora	genus	0	1.99251	0.175857	0	0.00591909
	Kibdelosporangium	genus	0	0	0.0125612	0	0
	Lentzea	genus	0	0	0.0251225	0	0
	Pseudonocardia	genus	0.0256257	0.0222095	0.175857	1.33308	0
	unclassified	genus	0	0.00317279	0.0502449	0	0
	Streptomycetales	order	0	0	0.0753674	0	0
	Streptomycetaceae	family	0	0	0.0753674	0	0
	Streptomyces	genus	0	0	0.0753674	0	0
	Streptosporangiales	order	0	0	0.0125612	0	0
	Streptosporangiaceae	family	0	0	0.0125612	0	0
	unclassified	genus	0	0	0.0125612	0	0
	unclassified	order	0.00427095	0.00634558	0.20098	0.0965997	0.0976649
	unclassified	family	0.00427095	0.00634558	0.20098	0.0965997	0.0976649
	unclassified	genus	0.00427095	0.00634558	0.20098	0.0965997	0.0976649
	Coriobacteriia	class	0	0	0.0376837	0	0.00591909
	Coriobacteriales	order	0	0	0.0376837	0	0.00591909
	Coriobacteriaceae	family	0	0	0.0376837	0	0.00591909
	Atopobium	genus	0	0	0.0125612	0	0.00591909
	Collinsella	genus	0	0	0.0125612	0	0
	Slackia	genus	0	0	0.0125612	0	0
	MB-A2-108	class	0	0	0.0125612	0	0
	unclassified	order	0	0	0.0125612	0	0
	unclassified	family	0	0	0.0125612	0	0
	unclassified	genus	0	0	0.0125612	0	0
	Nitriliruptoria	class	0	0	0	0.0193199	0
	Nitriliruptorales	order	0	0	0	0.0193199	0
	Nitriliruptoraceae	family	0	0	0	0.0193199	0
	Nitriliruptor	genus	0	0	0	0.0193199	0
	Rubrobacteria	class	0	0.00634558	0.0251225	0	0
	Rubrobacterales	order	0	0.00634558	0.0251225	0	0
	Rubrobacteriaceae	family	0	0.00634558	0.0251225	0	0
	Rubrobacter	genus	0	0.00634558	0.0251225	0	0
	Thermoleophilia	class	0.0341676	0	0.0628062	0.0193199	0.0177573
	Gaiellales	order	0.00427095	0	0	0	0.0118382
	Gaiellaceae	family	0.00427095	0	0	0	0.0118382
	Gaiella	genus	0.00427095	0	0	0	0.0118382
	Solirubrobacterales	order	0.0298966	0	0.0628062	0.0193199	0.00591909
	Conexibacteraceae	family	0	0	0	0.0193199	0
	Conexibacter	genus	0	0	0	0.0193199	0
	Patulibacteraceae	family	0	0	0.0251225	0	0
	Patulibacter	genus	0	0	0.0251225	0	0
	Solirubrobacteraceae	family	0	0	0.0376837	0	0.00591909
	Solirubrobacter	genus	0	0	0.0376837	0	0.00591909
	unclassified	family	0.0298966	0	0	0	0
	unclassified	genus	0.0298966	0	0	0	0
	unclassified	class	0.158025	0.00634558	0.0125612	0.309119	0.0236763
	unclassified	order	0.158025	0.00634558	0.0125612	0.309119	0.0236763
	unclassified	family	0.158025	0.00634558	0.0125612	0.309119	0.0236763
	unclassified	genus	0.158025	0.00634558	0.0125612	0.309119	0.0236763
	Armatimonadetes	phylum	0.106774	0	0.0879287	0.231839	0.00591909
	Armatimonadia	class	0	0	0.0628062	0.231839	0.00295954
	Armatimonadales	order	0	0	0.0628062	0.231839	0.00295954
	Armatimonadaceae	family	0	0	0.0628062	0.231839	0.00295954
	Armatimonas	genus	0	0	0.0628062	0.231839	0.00295954
	unclassified	class	0.106774	0	0.0251225	0	0.00295954
	unclassified	order	0.106774	0	0.0251225	0	0.00295954
	unclassified	family	0.106774	0	0.0251225	0	0.00295954
	unclassified	genus	0.106774	0	0.0251225	0	0.00295954
	Bacteroidetes	phylum	5.1892	0.380735	3.93167	15.2434	0.704371
	Bacteroidia	class	0.00427095	0.0126912	0.527572	0	0.310752
	Bacteroidales	order	0.00427095	0.0126912	0.527572	0	0.310752
	Bacteroidaceae	family	0	0.00317279	0.0628062	0	0.00295954
	Bacteroides	genus	0	0.00317279	0.0628062	0	0.00295954
	Porphyromonadaceae	family	0	0.00317279	0.0502449	0	0.032555
	Paludibacter	genus	0	0	0.0251225	0	0
	Parabacteroides	genus	0	0	0.0125612	0	0
	Porphyromonas	genus	0	0.00317279	0.0125612	0	0.0295954
	Tannerella	genus	0	0	0	0	0.00295954
	Prevotellaceae	family	0.00427095	0.00634558	0.414521	0	0.275238
	Alloprevotella	genus	0	0	0.0251225	0	0.032555
	Paraprevotella	genus	0	0.00317279	0.288908	0	0.00591909
	Prevotella	genus	0	0.00317279	0.0251225	0	0.112463
	unclassified	genus	0.00427095	0	0.0753674	0	0.124301
	BD2-2	class	0	0.00634558	0	0.0193199	0.0414336
	unclassified	order	0	0.00634558	0	0.0193199	0.0414336
	unclassified	family	0	0.00634558	0	0.0193199	0.0414336
	unclassified	genus	0	0.00634558	0	0.0193199	0.0414336
	Cytophagia	class	0.31605	0.0698014	1.49479	2.80139	0.0503122
	Cytophagales	order	0.31605	0.0698014	1.49479	2.39567	0.0414336
	Cyclobacteriaceae	family	0	0	0.0125612	1.66151	0.0147977
	Algoriphagus	genus	0	0	0.0125612	1.62287	0.00887863
	unclassified	genus	0	0	0	0.0386399	0.00591909
	Cytophagaceae	family	0.256257	0.0698014	1.3943	0.405719	0.0118382
	Adhaeribacter	genus	0	0.00317279	0.0251225	0	0
	Chryseolinea	genus	0.00427095	0	0	0	0
	Cytophaga	genus	0.0085419	0	0	0	0
	Dyadobacter	genus	0.0085419	0.060283	0.0753674	0	0
	Emticicia	genus	0	0	0	0.0193199	0
	Hymenobacter	genus	0.00427095	0	0.71599	0.0193199	0.00295954
	Larkinella	genus	0	0	0.0125612	0	0
	Ohtaekwangia	genus	0.145212	0	0.0125612	0.0965997	0
	Pseudarcicella	genus	0	0	0	0.0772798	0
	Rhodocytophaga	genus	0	0	0.0502449	0	0
	Runella	genus	0.0384385	0	0	0.11592	0
	Spirosoma	genus	0	0	0.439643	0.0579598	0.00295954
	Sporocytophaga	genus	0	0	0.0125612	0	0
	Sunxiuqinia	genus	0	0	0	0	0.00295954
	unclassified	genus	0.0469804	0.00634558	0.0502449	0.0193199	0.00295954
	Flammeovirgaceae	family	0.0085419	0	0.0125612	0.0965997	0.00887863
	Aureibacter	genus	0	0	0	0.0193199	0
	Flexithrix	genus	0	0	0	0.0193199	0.00887863
	Reichenbachiella	genus	0	0	0	0.0193199	0
	unclassified	genus	0.0085419	0	0.0125612	0.0386399	0
	unclassified	family	0.0512514	0	0.0753674	0.231839	0.00591909
	unclassified	genus	0.0512514	0	0.0753674	0.231839	0.00591909
	Order_II	order	0	0	0	0.0386399	0.00295954
	Rhodothermaceae	family	0	0	0	0.0386399	0.00295954
	unclassified	genus	0	0	0	0.0386399	0.00295954
	Order_III	order	0	0	0	0.367079	0
	unclassified	family	0	0	0	0.367079	0
	unclassified	genus	0	0	0	0.367079	0
	unclassified	order	0	0	0	0	0.00591909
	unclassified	family	0	0	0	0	0.00591909
	unclassified	genus	0	0	0	0	0.00591909
	Flavobacteriia	class	0.102503	0.206231	0.565256	9.60201	0.174613
	Flavobacteriales	order	0.102503	0.206231	0.565256	9.60201	0.174613
	Cryomorphaceae	family	0.00427095	0	0.0125612	0.463679	0.00295954
	Brumimicrobium	genus	0	0	0	0.270479	0
	Fluviicola	genus	0.00427095	0	0.0125612	0.13524	0
	Lishizhenia	genus	0	0	0	0	0.00295954
	NS10_marine_group	genus	0	0	0	0.0193199	0
	unclassified	genus	0	0	0	0.0386399	0
	Flavobacteriaceae	family	0.085419	0.206231	0.527572	5.6221	0.165734
	Bergeyella	genus	0	0	0	0	0.00295954
	Capnocytophaga	genus	0	0	0	0	0.0147977
	Chryseobacterium	genus	0.0341676	0.0571102	0.188419	0.0193199	0.032555
	Cloacibacterium	genus	0	0.0126912	0.0376837	0	0.00295954
	Flavobacterium	genus	0.00427095	0.0253823	0.0502449	0.0579598	0.00591909
	Lutibacter	genus	0	0.00317279	0.0125612	0.0193199	0.0118382
	Muricauda	genus	0.00427095	0	0	0	0
	Riemerella	genus	0	0	0	0	0.00295954
	Sediminicola	genus	0	0	0	1.27512	0
	unclassified	genus	0.0384385	0.101529	0.213541	4.21175	0.0917458
	Wautersiella	genus	0	0.00634558	0.0251225	0	0
	Yeosuana	genus	0.00427095	0	0	0	0
	Zhouia	genus	0	0	0	0.0386399	0
	unclassified	family	0.0128128	0	0.0251225	3.51623	0.00591909
	unclassified	genus	0.0128128	0	0.0251225	3.51623	0.00591909
	SB-1	class	0	0	0	0	0.0266359
	unclassified	order	0	0	0	0	0.0266359
	unclassified	family	0	0	0	0	0.0266359
	unclassified	genus	0	0	0	0	0.0266359
	Sphingobacteriia	class	2.93414	0.0824925	1.18076	0.425039	0.0295954
	Sphingobacteriales	order	2.93414	0.0824925	1.18076	0.425039	0.0295954
	Chitinophagaceae	family	1.60588	0.0380735	0.891848	0.270479	0.0147977
	Ferruginibacter	genus	1.46921	0.00317279	0.0251225	0.11592	0.00295954
	Flavihumibacter	genus	0.0384385	0.00951837	0.0125612	0.0386399	0
	Flavisolibacter	genus	0	0.00317279	0.175857	0	0.00295954
	Hydrotalea	genus	0	0	0.0125612	0.0193199	0.00295954
	Lacibacter	genus	0	0	0.138174	0	0
	Sediminibacterium	genus	0.0341676	0	0.0251225	0	0
	Segetibacter	genus	0	0	0.0125612	0.0193199	0
	Taibaiella	genus	0.00427095	0.0126912	0.0628062	0.0386399	0.00591909
	Terrimonas	genus	0	0.00317279	0	0.0193199	0
	unclassified	genus	0.0597933	0.00634558	0.427082	0.0193199	0
	env.OPS_17	family	0.0512514	0	0	0.0772798	0
	unclassified	genus	0.0512514	0	0	0.0772798	0
	KD3-93	family	1.08055	0	0	0.0193199	0
	unclassified	genus	1.08055	0	0	0.0193199	0
	Saprospiraceae	family	0.0341676	0	0	0.0386399	0.00887863
	Haliscomenobacter	genus	0.0341676	0	0	0.0386399	0
	Saprospira	genus	0	0	0	0	0.00295954
	unclassified	genus	0	0	0	0	0.00591909
	Sphingobacteriaceae	family	0	0.0317279	0.276347	0	0
	Mucilaginibacter	genus	0	0.00634558	0.10049	0	0
	Parapedobacter	genus	0	0	0.0251225	0	0
	Pedobacter	genus	0	0.0190367	0.10049	0	0
	Sphingobacterium	genus	0	0.00634558	0.0376837	0	0
	unclassified	genus	0	0	0.0125612	0	0
	unclassified	family	0.162296	0.0126912	0.0125612	0.0193199	0.00295954
	unclassified	genus	0.162296	0.0126912	0.0125612	0.0193199	0.00295954
	WCHB1-69	family	0	0	0	0	0.00295954
	unclassified	genus	0	0	0	0	0.00295954
	unclassified	class	1.81942	0.00317279	0.163296	2.39567	0.0651099
	unclassified	order	1.81942	0.00317279	0.163296	2.39567	0.0651099
	unclassified	family	1.81942	0.00317279	0.163296	2.39567	0.0651099
	unclassified	genus	1.81942	0.00317279	0.163296	2.39567	0.0651099
	vadinHA17	class	0	0	0	0	0.00591909
	unclassified	order	0	0	0	0	0.00591909
	unclassified	family	0	0	0	0	0.00591909
	unclassified	genus	0	0	0	0	0.00591909
	WCHB1-32	class	0.0128128	0	0	0	0
	unclassified	order	0.0128128	0	0	0	0
	unclassified	family	0.0128128	0	0	0	0
	unclassified	genus	0.0128128	0	0	0	0
	BD1-5	phylum	0	0	0	0.0193199	0
	Candidate_division_BRC1	phylum	0	0.00317279	0	0	0
	Candidate_division_OD1	phylum	0.0128128	0	0.0125612	0.0193199	0
	Candidate_division_OP8	phylum	0	0	0	0	0.00295954
	Candidate_division_TM7	phylum	0	0	0.0376837	0	0
	Chlamydiae	phylum	0.286154	0	0	0.0579598	0.00295954
	Chlamydiae	class	0.286154	0	0	0.0579598	0.00295954
	Chlamydiales	order	0.286154	0	0	0.0579598	0.00295954
	Parachlamydiaceae	family	0.281883	0	0	0.0579598	0.00295954
	Candidatus_Protochlamydia	genus	0.247715	0	0	0.0579598	0.00295954
	Neochlamydia	genus	0.0170838	0	0	0	0
	unclassified	genus	0.0170838	0	0	0	0
	unclassified	family	0.00427095	0	0	0	0
	unclassified	genus	0.00427095	0	0	0	0
	Chlorobi	phylum	0	0.00317279	0.0502449	0	0.0651099
	Ignavibacteria	class	0	0.00317279	0.0502449	0	0.0532718
	Ignavibacteriales	order	0	0.00317279	0.0502449	0	0.0532718
	Ignavibacteriaceae	family	0	0.00317279	0.0376837	0	0.0295954
	Ignavibacterium	genus	0	0.00317279	0.0376837	0	0.0295954
	IheB3-7	family	0	0	0	0	0.00887863
	unclassified	genus	0	0	0	0	0.00887863
	PHOS-HE36	family	0	0	0	0	0.00295954
	unclassified	genus	0	0	0	0	0.00295954
	SM1H02	family	0	0	0	0	0.00295954
	unclassified	genus	0	0	0	0	0.00295954
	SR-FBR-L83	family	0	0	0	0	0.00295954
	unclassified	genus	0	0	0	0	0.00295954
	unclassified	family	0	0	0.0125612	0	0.00591909
	unclassified	genus	0	0	0.0125612	0	0.00591909
	unclassified	class	0	0	0	0	0.0118382
	unclassified	order	0	0	0	0	0.0118382
	unclassified	family	0	0	0	0	0.0118382
	unclassified	genus	0	0	0	0	0.0118382
	Chloroflexi	phylum	0.328863	0.0856653	0.91697	0.328439	1.33179
	Anaerolineae	class	0.205006	0.0539374	0.376837	0.270479	0.807955
	Anaerolineales	order	0.205006	0.0539374	0.376837	0.270479	0.807955
	Anaerolineaceae	family	0.205006	0.0539374	0.376837	0.270479	0.807955
	Anaerolinea	genus	0	0	0	0.0193199	0
	Bellilinea	genus	0.0597933	0	0	0	0
	Leptolinea	genus	0.0768771	0	0	0.0193199	0
	Levilinea	genus	0.0085419	0.00951837	0.0251225	0	0.0355145
	Ornatilinea	genus	0	0.015864	0.0879287	0.0772798	0.177573
	unclassified	genus	0.0597933	0.0285551	0.263786	0.15456	0.594868
	Ardenticatenia	class	0.00427095	0.00951837	0.0628062	0	0.0621504
	unclassified	order	0.00427095	0.00951837	0.0628062	0	0.0621504
	unclassified	family	0.00427095	0.00951837	0.0628062	0	0.0621504
	unclassified	genus	0.00427095	0.00951837	0.0628062	0	0.0621504
	Caldilineae	class	0.0384385	0.00317279	0.0502449	0	0.0414336
	Caldilineales	order	0.0384385	0.00317279	0.0502449	0	0.0414336
	Caldilineaceae	family	0.0384385	0.00317279	0.0502449	0	0.0414336
	Caldilinea	genus	0	0	0.0125612	0	0.0147977
	unclassified	genus	0.0384385	0.00317279	0.0376837	0	0.0266359
	Chloroflexia	class	0	0	0.10049	0	0
	Chloroflexales	order	0	0	0.10049	0	0
	Chloroflexales_Incertae_Sedis	family	0	0	0.0753674	0	0
	Candidatus_Chlorothrix	genus	0	0	0.0753674	0	0
	unclassified	family	0	0	0.0251225	0	0
	unclassified	genus	0	0	0.0251225	0	0
	Dehalococcoidia	class	0	0.00634558	0.0376837	0	0.0976649
	GIF3	order	0	0	0	0	0.0147977
	unclassified	family	0	0	0	0	0.0147977
	unclassified	genus	0	0	0	0	0.0147977
	GIF9	order	0	0	0.0125612	0	0.0355145
	unclassified	family	0	0	0.0125612	0	0.0355145
	unclassified	genus	0	0	0.0125612	0	0.0355145
	unclassified	order	0	0.00317279	0.0251225	0	0.0207168
	unclassified	family	0	0.00317279	0.0251225	0	0.0207168
	unclassified	genus	0	0.00317279	0.0251225	0	0.0207168
	vadinBA26	order	0	0.00317279	0	0	0.0266359
	unclassified	family	0	0.00317279	0	0	0.0266359
	unclassified	genus	0	0.00317279	0	0	0.0266359
	KD4-96	class	0.0726061	0	0.0251225	0.0193199	0.0503122
	unclassified	order	0.0726061	0	0.0251225	0.0193199	0.0503122
	unclassified	family	0.0726061	0	0.0251225	0.0193199	0.0503122
	unclassified	genus	0.0726061	0	0.0251225	0.0193199	0.0503122
	Ktedonobacteria	class	0	0	0.0125612	0	0
	C0119	order	0	0	0.0125612	0	0
	unclassified	family	0	0	0.0125612	0	0
	unclassified	genus	0	0	0.0125612	0	0
	S085	class	0	0	0	0	0.00295954
	unclassified	order	0	0	0	0	0.00295954
	unclassified	family	0	0	0	0	0.00295954
	unclassified	genus	0	0	0	0	0.00295954
	SAR202_clade	class	0	0	0	0	0.00295954
	unclassified	order	0	0	0	0	0.00295954
	unclassified	family	0	0	0	0	0.00295954
	unclassified	genus	0	0	0	0	0.00295954
	Thermomicrobia	class	0	0.00634558	0.113051	0	0.00295954
	JG30-KF-CM45	order	0	0.00634558	0.0879287	0	0.00295954
	unclassified	family	0	0.00634558	0.0879287	0	0.00295954
	unclassified	genus	0	0.00634558	0.0879287	0	0.00295954
	unclassified	order	0	0	0.0251225	0	0
	unclassified	family	0	0	0.0251225	0	0
	unclassified	genus	0	0	0.0251225	0	0
	unclassified	class	0.0085419	0.00634558	0.138174	0.0386399	0.263399
	unclassified	order	0.0085419	0.00634558	0.138174	0.0386399	0.263399
	unclassified	family	0.0085419	0.00634558	0.138174	0.0386399	0.263399
	unclassified	genus	0.0085419	0.00634558	0.138174	0.0386399	0.263399
	Cyanobacteria	phylum	1.30691	0.0285551	48.6371	2.91731	0.298914
	Cyanobacteria	class	0.0768771	0.0285551	48.6245	2.84003	0.298914
	SubsectionI	order	0.0726061	0.00317279	2.14797	2.78207	0.0295954
	FamilyI	family	0.0726061	0.00317279	2.14797	2.78207	0.0295954
	Brasilonema	genus	0	0	0.0125612	0	0
	Cyanothece	genus	0	0.00317279	0.0753674	0	0
	Prochlorococcus	genus	0.0726061	0	0	2.78207	0.00887863
	unclassified	genus	0	0	2.06004	0	0.0207168
	SubsectionII	order	0	0.00317279	14.8976	0	0.0355145
	FamilyII	family	0	0.00317279	14.8976	0	0.0355145
	Chroococcidiopsis	genus	0	0	14.2947	0	0.00887863
	Pleurocapsa	genus	0	0.00317279	0.602939	0	0.0266359
	SubsectionIII	order	0	0	7.44881	0	0.0384741
	FamilyI	family	0	0	7.44881	0	0.0384741
	Crinalium	genus	0	0	0.0125612	0	0
	Leptolyngbya	genus	0	0	4.8612	0	0.0236763
	Microcoleus	genus	0	0	0.175857	0	0
	Phormidium	genus	0	0	0.0251225	0	0
	Symploca	genus	0	0	0.766235	0	0
	unclassified	genus	0	0	1.60784	0	0.0147977
	SubsectionIV	order	0	0.00317279	4.96169	0.0193199	0.0532718
	FamilyI	family	0	0	3.11519	0.0193199	0.0503122
	Cylindrospermum	genus	0	0	0.0251225	0	0
	Nostoc	genus	0	0	0.427082	0	0
	unclassified	genus	0	0	2.66298	0.0193199	0.0503122
	FamilyII	family	0	0.00317279	1.74601	0	0
	Calothrix	genus	0	0.00317279	1.74601	0	0
	unclassified	family	0	0	0.10049	0	0.00295954
	unclassified	genus	0	0	0.10049	0	0.00295954
	unclassified	order	0.00427095	0.0190367	19.1684	0.0386399	0.142058
	unclassified	family	0.00427095	0.0190367	19.1684	0.0386399	0.142058
	unclassified	genus	0.00427095	0.0190367	19.1684	0.0386399	0.142058
	Melainabacteria	class	1.11472	0	0	0.0386399	0
	Obscuribacterales	order	1.11472	0	0	0.0386399	0
	unclassified	family	1.11472	0	0	0.0386399	0
	unclassified	genus	1.11472	0	0	0.0386399	0
	unclassified	class	0.115316	0	0.0125612	0.0386399	0
	unclassified	order	0.115316	0	0.0125612	0.0386399	0
	unclassified	family	0.115316	0	0.0125612	0.0386399	0
	unclassified	genus	0.115316	0	0.0125612	0.0386399	0
	Deferribacteres	phylum	0	0	0.0251225	0	0.0591909
	Deferribacteres	class	0	0	0.0251225	0	0.0591909
	Deferribacterales	order	0	0	0.0251225	0	0.0591909
	Deferribacterales_Incertae_Sedis	family	0	0	0.0125612	0	0.0473527
	Caldithrix	genus	0	0	0.0125612	0	0.0473527
	PAUC34f	family	0	0	0.0125612	0	0.00295954
	unclassified	genus	0	0	0.0125612	0	0.00295954
	SAR406_clade[Marine_group_A]	family	0	0	0	0	0.00591909
	unclassified	genus	0	0	0	0	0.00591909
	unclassified	family	0	0	0	0	0.00295954
	unclassified	genus	0	0	0	0	0.00295954
	Deinococcus-Thermus	phylum	0.0427095	0.307761	2.33639	0.367079	0.239723
	Deinococci	class	0.0427095	0.307761	2.33639	0.367079	0.239723
	Deinococcales	order	0.0427095	0.307761	2.24846	0.367079	0.239723
	Deinococcaceae	family	0.0427095	0.190367	2.09773	0.367079	0.233804
	Deinobacterium	genus	0	0	0.0125612	0	0
	Deinococcus	genus	0.0427095	0.190367	1.97211	0.367079	0.230844
	unclassified	genus	0	0	0.113051	0	0.00295954
	Trueperaceae	family	0	0.117393	0.150735	0	0.00591909
	Truepera	genus	0	0.117393	0.150735	0	0.00591909
	unclassified	order	0	0	0.0879287	0	0
	unclassified	family	0	0	0.0879287	0	0
	unclassified	genus	0	0	0.0879287	0	0
	Elusimicrobia	phylum	0.0170838	0	0	0	0.00295954
	Elusimicrobia	class	0.0170838	0	0	0	0.00295954
	Lineage_IV	order	0.0170838	0	0	0	0.00295954
	unclassified	family	0.0170838	0	0	0	0.00295954
	unclassified	genus	0.0170838	0	0	0	0.00295954
	Firmicutes	phylum	0.0469804	0.383908	4.53461	0.11592	3.09272
	Bacilli	class	0.0341676	0.326797	2.6881	0.11592	2.21374
	Bacillales	order	0.0256257	0.199886	1.19332	0.11592	1.1483
	Bacillaceae	family	0.0128128	0.00317279	0.0753674	0.0772798	0.00295954
	Bacillus	genus	0.00427095	0	0.0502449	0.0772798	0.00295954
	Fictibacillus	genus	0.00427095	0	0	0	0
	unclassified	genus	0.00427095	0.00317279	0.0251225	0	0
	Family_XI	family	0	0.00317279	0	0	0.0295954
	Gemella	genus	0	0.00317279	0	0	0.0295954
	Family_XII	family	0	0.0222095	0.0502449	0	0.00887863
	Exiguobacterium	genus	0	0.0222095	0.0502449	0	0.00887863
	Paenibacillaceae	family	0.00427095	0	0.0753674	0	0
	Cohnella	genus	0	0	0.0125612	0	0
	Paenibacillus	genus	0.00427095	0	0.0502449	0	0
	Saccharibacillus	genus	0	0	0.0125612	0	0
	Planococcaceae	family	0	0.149121	0.565256	0	0.0236763
	Filibacter	genus	0	0.00951837	0	0	0
	Incertae_Sedis	genus	0	0.015864	0.0251225	0	0.00295954
	Kurthia	genus	0	0	0	0	0.00295954
	Lysinibacillus	genus	0	0	0.0251225	0	0
	Planococcus	genus	0	0.00317279	0.0125612	0	0
	Planomicrobium	genus	0	0	0.0376837	0	0
	Rummeliibacillus	genus	0	0	0.0125612	0	0.00295954
	Sporosarcina	genus	0	0.00634558	0.0125612	0	0
	unclassified	genus	0	0.11422	0.439643	0	0.0147977
	Staphylococcaceae	family	0.0085419	0.0190367	0.339153	0.0386399	1.07727
	Jeotgalicoccus	genus	0	0.00317279	0	0	0
	Macrococcus	genus	0	0	0.10049	0	0
	Salinicoccus	genus	0	0	0.0125612	0	0
	Staphylococcus	genus	0.0085419	0.015864	0.226102	0.0386399	1.07727
	unclassified	family	0	0.00317279	0.0879287	0	0.00591909
	unclassified	genus	0	0.00317279	0.0879287	0	0.00591909
	Lactobacillales	order	0.0085419	0.126912	1.46966	0	0.804996
	Aerococcaceae	family	0	0.0539374	0.150735	0	0
	Aerococcus	genus	0	0.00634558	0.10049	0	0
	Facklamia	genus	0	0.0285551	0.0502449	0	0
	unclassified	genus	0	0.0190367	0	0	0
	Carnobacteriaceae	family	0.00427095	0.0285551	0.0753674	0	0.0621504
	Alkalibacterium	genus	0	0.00634558	0	0	0
	Desemzia	genus	0	0	0	0	0.00295954
	Granulicatella	genus	0.00427095	0.00317279	0.0125612	0	0.0443931
	Trichococcus	genus	0	0	0.0502449	0	0
	unclassified	genus	0	0.0190367	0.0125612	0	0.0147977
	Enterococcaceae	family	0.00427095	0.00634558	0.150735	0	0.00591909
	Enterococcus	genus	0.00427095	0.00634558	0.138174	0	0.00591909
	unclassified	genus	0	0	0.0125612	0	0
	Lactobacillaceae	family	0	0.00317279	0.489888	0	0.139099
	Lactobacillus	genus	0	0.00317279	0.489888	0	0.139099
	Leuconostocaceae	family	0	0	0.0879287	0	0
	Leuconostoc	genus	0	0	0.0251225	0	0
	Weissella	genus	0	0	0.0628062	0	0
	Streptococcaceae	family	0	0.0222095	0.389398	0	0.594868
	Lactococcus	genus	0	0	0.10049	0	0.00295954
	Streptococcus	genus	0	0.0222095	0.288908	0	0.591909
	unclassified	family	0	0.0126912	0.125612	0	0.00295954
	unclassified	genus	0	0.0126912	0.125612	0	0.00295954
	unclassified	order	0	0	0.0251225	0	0.26044
	unclassified	family	0	0	0.0251225	0	0.26044
	unclassified	genus	0	0	0.0251225	0	0.26044
	Clostridia	class	0.0085419	0.0507646	1.3943	0	0.846429
	Clostridiales	order	0.0085419	0.0507646	1.3943	0	0.84051
	Clostridiaceae_1	family	0	0	0.40196	0	0.00887863
	Clostridium_sensu_stricto_1	genus	0	0	0.288908	0	0.00295954
	Clostridium_sensu_stricto_12	genus	0	0	0.0125612	0	0.00591909
	Clostridium_sensu_stricto_13	genus	0	0	0.0376837	0	0
	Clostridium_sensu_stricto_5	genus	0	0	0.0125612	0	0
	Clostridium_sensu_stricto_7	genus	0	0	0.0125612	0	0
	unclassified	genus	0	0	0.0251225	0	0
	Youngiibacter	genus	0	0	0.0125612	0	0
	Clostridiaceae_3	family	0	0	0.0125612	0	0
	Sporosalibacterium	genus	0	0	0.0125612	0	0
	Family_XI	family	0.00427095	0.0444191	0.0753674	0	0.790198
	Anaerococcus	genus	0.00427095	0.00317279	0.0251225	0	0.334428
	Anaerosphaera	genus	0	0.0349007	0	0	0
	Finegoldia	genus	0	0	0.0251225	0	0.242683
	Peptoniphilus	genus	0	0.00317279	0.0251225	0	0.13022
	unclassified	genus	0	0.00317279	0	0	0.0828672
	Family_XII	family	0	0	0.0125612	0	0.00887863
	unclassified	genus	0	0	0.0125612	0	0.00887863
	JTB215	family	0	0	0	0	0.00295954
	unclassified	genus	0	0	0	0	0.00295954
	Lachnospiraceae	family	0	0.00634558	0.464766	0	0.0118382
	Blautia	genus	0	0	0.138174	0	0
	Butyrivibrio	genus	0	0	0.0125612	0	0
	Cellulosilyticum	genus	0	0	0.0125612	0	0
	Dorea	genus	0	0	0.0376837	0	0
	Incertae_Sedis	genus	0	0	0.0251225	0	0
	Moryella	genus	0	0	0	0	0.0118382
	Pseudobutyrivibrio	genus	0	0.00317279	0	0	0
	Robinsoniella	genus	0	0.00317279	0	0	0
	unclassified	genus	0	0	0.238663	0	0
	Peptococcaceae	family	0	0	0	0	0.00295954
	Peptococcus	genus	0	0	0	0	0.00295954
	Peptostreptococcaceae	family	0.00427095	0	0.20098	0	0.00295954
	Incertae_Sedis	genus	0.00427095	0	0.175857	0	0.00295954
	Proteocatella	genus	0	0	0.0125612	0	0
	unclassified	genus	0	0	0.0125612	0	0
	Ruminococcaceae	family	0	0	0.163296	0	0.00295954
	Ethanoligenens	genus	0	0	0.0251225	0	0
	Faecalibacterium	genus	0	0	0.0251225	0	0
	Incertae_Sedis	genus	0	0	0.0125612	0	0
	Oscillibacter	genus	0	0	0.0251225	0	0
	Papillibacter	genus	0	0	0.0125612	0	0
	Subdoligranulum	genus	0	0	0.0376837	0	0
	unclassified	genus	0	0	0.0251225	0	0.00295954
	unclassified	family	0	0	0.0628062	0	0.00887863
	unclassified	genus	0	0	0.0628062	0	0.00887863
	unclassified	order	0	0	0	0	0.00591909
	unclassified	family	0	0	0	0	0.00591909
	unclassified	genus	0	0	0	0	0.00591909
	Erysipelotrichia	class	0	0.00317279	0.138174	0	0
	Erysipelotrichales	order	0	0.00317279	0.138174	0	0
	Erysipelotrichaceae	family	0	0.00317279	0.138174	0	0
	Allobaculum	genus	0	0	0.0251225	0	0
	Incertae_Sedis	genus	0	0	0.0251225	0	0
	Turicibacter	genus	0	0.00317279	0.0376837	0	0
	unclassified	genus	0	0	0.0502449	0	0
	Negativicutes	class	0.00427095	0	0.20098	0	0.0147977
	Selenomonadales	order	0.00427095	0	0.20098	0	0.0147977
	Acidaminococcaceae	family	0	0	0.0125612	0	0
	Phascolarctobacterium	genus	0	0	0.0125612	0	0
	unclassified	family	0	0	0	0	0.00295954
	unclassified	genus	0	0	0	0	0.00295954
	Veillonellaceae	family	0.00427095	0	0.188419	0	0.0118382
	Anaerosinus	genus	0.00427095	0	0	0	0
	Anaerovibrio	genus	0	0	0.0125612	0	0
	Dialister	genus	0	0	0	0	0.00591909
	Megamonas	genus	0	0	0.125612	0	0
	Megasphaera	genus	0	0	0.0125612	0	0
	Mitsuokella	genus	0	0	0.0125612	0	0
	Selenomonas	genus	0	0	0.0125612	0	0
	Veillonella	genus	0	0	0.0125612	0	0.00591909
	unclassified	class	0	0.00317279	0.113051	0	0.0177573
	unclassified	order	0	0.00317279	0.113051	0	0.0177573
	unclassified	family	0	0.00317279	0.113051	0	0.0177573
	unclassified	genus	0	0.00317279	0.113051	0	0.0177573
	Fusobacteria	phylum	0	0	0.0251225	0	0.0680695
	Fusobacteriia	class	0	0	0.0251225	0	0.0680695
	Fusobacteriales	order	0	0	0.0251225	0	0.0680695
	Fusobacteriaceae	family	0	0	0.0251225	0	0.0384741
	Fusobacterium	genus	0	0	0.0125612	0	0.0266359
	Ilyobacter	genus	0	0	0.0125612	0	0.0118382
	Leptotrichiaceae	family	0	0	0	0	0.0295954
	Leptotrichia	genus	0	0	0	0	0.0295954
	Gemmatimonadetes	phylum	0.102503	0.00634558	0.10049	0.0965997	0.071029
	Gemmatimonadetes	class	0.102503	0.00634558	0.10049	0.0965997	0.071029
	BD2-11_terrestrial_group	order	0	0.00317279	0.0251225	0.0193199	0.0621504
	unclassified	family	0	0.00317279	0.0251225	0.0193199	0.0621504
	unclassified	genus	0	0.00317279	0.0251225	0.0193199	0.0621504
	Gemmatimonadales	order	0.102503	0	0.0753674	0.0579598	0.00295954
	Gemmatimonadaceae	family	0.102503	0	0.0753674	0.0579598	0.00295954
	Gemmatimonas	genus	0.102503	0	0.0628062	0.0579598	0.00295954
	unclassified	genus	0	0	0.0125612	0	0
	PAUC43f_marine_benthic_group	order	0	0.00317279	0	0.0193199	0.00591909
	unclassified	family	0	0.00317279	0	0.0193199	0.00591909
	unclassified	genus	0	0.00317279	0	0.0193199	0.00591909
	GOUTA4	phylum	0	0	0	0	0.00295954
	Lentisphaerae	phylum	0.00427095	0	0	0	0.00887863
	ML635J-35	class	0.00427095	0	0	0	0
	unclassified	order	0.00427095	0	0	0	0
	unclassified	family	0.00427095	0	0	0	0
	unclassified	genus	0.00427095	0	0	0	0
	unclassified	class	0	0	0	0	0.00591909
	unclassified	order	0	0	0	0	0.00591909
	unclassified	family	0	0	0	0	0.00591909
	unclassified	genus	0	0	0	0	0.00591909
	WCHB1-41	class	0	0	0	0	0.00295954
	unclassified	order	0	0	0	0	0.00295954
	unclassified	family	0	0	0	0	0.00295954
	unclassified	genus	0	0	0	0	0.00295954
	Nitrospirae	phylum	9.38755	0.00317279	0.0376837	0.0386399	0.0591909
	Nitrospira	class	9.38755	0.00317279	0.0376837	0.0386399	0.0591909
	Nitrospirales	order	9.38755	0.00317279	0.0376837	0.0386399	0.0591909
	Nitrospiraceae	family	9.38755	0.00317279	0.0376837	0.0386399	0.0591909
	Nitrospira	genus	9.38755	0.00317279	0.0376837	0.0386399	0.0591909
	Planctomycetes	phylum	1.78526	0.101529	0.678307	0.482998	0.316671
	OM190	class	0	0.00317279	0	0	0.0147977
	unclassified	order	0	0.00317279	0	0	0.0147977
	unclassified	family	0	0.00317279	0	0	0.0147977
	unclassified	genus	0	0.00317279	0	0	0.0147977
	Phycisphaerae	class	0.00427095	0.0253823	0.150735	0.173879	0.153896
	MSBL9	order	0.00427095	0.00951837	0.0753674	0	0.133179
	unclassified	family	0.00427095	0.00951837	0.0753674	0	0.133179
	unclassified	genus	0.00427095	0.00951837	0.0753674	0	0.133179
	Phycisphaerales	order	0	0.00317279	0.0251225	0.0772798	0.0207168
	Phycisphaeraceae	family	0	0.00317279	0.0251225	0.0772798	0.0207168
	Phycisphaera	genus	0	0	0.0125612	0.0193199	0
	unclassified	genus	0	0	0.0125612	0	0
	Urania-1B-19_marine_sediment_group	genus	0	0.00317279	0	0.0579598	0.0207168
	WD2101_soil_group	order	0	0.0126912	0.0502449	0.0965997	0
	unclassified	family	0	0.0126912	0.0502449	0.0965997	0
	unclassified	genus	0	0.0126912	0.0502449	0.0965997	0
	Pla4_lineage	class	0	0.00317279	0	0	0
	unclassified	order	0	0.00317279	0	0	0
	unclassified	family	0	0.00317279	0	0	0
	unclassified	genus	0	0.00317279	0	0	0
	Planctomycetacia	class	1.53327	0.0698014	0.515011	0.270479	0.12726
	Planctomycetales	order	1.53327	0.0698014	0.515011	0.270479	0.12726
	Planctomycetaceae	family	1.53327	0.0698014	0.515011	0.270479	0.12726
	Blastopirellula	genus	0	0	0.0125612	0.0193199	0.00295954
	Candidatus_Nostocoida	genus	0.00427095	0	0	0	0
	Gemmata	genus	0.691894	0.00634558	0.351715	0.11592	0.00295954
	Isosphaera	genus	0	0.0190367	0.0502449	0.0386399	0
	Pirellula	genus	0.0085419	0	0.0376837	0	0
	Planctomyces	genus	0.40574	0	0.0125612	0.0193199	0.00591909
	Rhodopirellula	genus	0	0	0.0251225	0	0.00591909
	Singulisphaera	genus	0.0170838	0.0349007	0	0	0.00591909
	Termite_planctomycete_cluster	genus	0	0	0	0	0.00295954
	unclassified	genus	0.40574	0.00951837	0.0251225	0.0772798	0.100624
	unclassified	class	0.247715	0	0.0125612	0.0386399	0.0207168
	unclassified	order	0.247715	0	0.0125612	0.0386399	0.0207168
	unclassified	family	0.247715	0	0.0125612	0.0386399	0.0207168
	unclassified	genus	0.247715	0	0.0125612	0.0386399	0.0207168
	Proteobacteria	phylum	53.6388	32.5306	21.5425	66.9629	5.07266
	AEGEAN-245	class	0	0.0126912	0.0251225	0.0193199	0.0355145
	unclassified	order	0	0.0126912	0.0251225	0.0193199	0.0355145
	unclassified	family	0	0.0126912	0.0251225	0.0193199	0.0355145
	unclassified	genus	0	0.0126912	0.0251225	0.0193199	0.0355145
	Alphaproteobacteria	class	21.3035	30.8776	10.9785	24.0726	0.769481
	Caulobacterales	order	0.960964	0.491782	0.125612	0.347759	0.0295954
	Caulobacteraceae	family	0.704707	0.48861	0.113051	0.347759	0.0295954
	Asticcacaulis	genus	0.0170838	0	0.0125612	0	0
	Brevundimonas	genus	0.119587	0.482264	0.0502449	0.251159	0.0207168
	Caulobacter	genus	0.401469	0	0	0.0579598	0
	Phenylobacterium	genus	0.106774	0.00634558	0.0376837	0.0386399	0
	unclassified	genus	0.0597933	0	0.0125612	0	0.00887863
	Hyphomonadaceae	family	0.256257	0.00317279	0	0	0
	unclassified	genus	0.256257	0.00317279	0	0	0
	unclassified	family	0	0	0.0125612	0	0
	unclassified	genus	0	0	0.0125612	0	0
	OCS116_clade	order	0	0	0	0.0193199	0
	unclassified	family	0	0	0	0.0193199	0
	unclassified	genus	0	0	0	0.0193199	0
	Parvularculales	order	0.243444	0	0	0	0
	Parvularculaceae	family	0.243444	0	0	0	0
	Parvularcula	genus	0.243444	0	0	0	0
	Rhizobiales	order	11.7494	4.46412	5.03706	4.48223	0.12726
	A0839	family	0.0170838	0	0	0	0
	unclassified	genus	0.0170838	0	0	0	0
	alphaI_cluster	family	0.0085419	0	0.0376837	0	0
	unclassified	genus	0.0085419	0	0.0376837	0	0
	Aurantimonadaceae	family	0.00427095	0.0698014	0.251225	0	0.00591909
	Aurantimonas	genus	0	0.015864	0.0628062	0	0
	Aureimonas	genus	0.00427095	0.015864	0.150735	0	0.00591909
	Fulvimarina	genus	0	0.0380735	0	0	0
	unclassified	genus	0	0	0.0376837	0	0
	Beijerinckiaceae	family	0	0.015864	0.0628062	0	0.00591909
	Methylocella	genus	0	0.00317279	0	0	0
	Methylorosula	genus	0	0	0	0	0.00295954
	unclassified	genus	0	0.0126912	0.0628062	0	0.00295954
	Bradyrhizobiaceae	family	5.03118	0.0349007	0.238663	0.502318	0.0207168
	Afipia	genus	0.0128128	0	0	0.0193199	0
	Bosea	genus	0.149483	0.0285551	0.0502449	0.15456	0.0177573
	Rhodopseudomonas	genus	0.0085419	0	0.0125612	0.193199	0
	Salinarimonas	genus	0	0	0.150735	0	0
	unclassified	genus	4.86034	0.00634558	0.0251225	0.13524	0.00295954
	Brucellaceae	family	0	0.00634558	0	0	0
	Pseudochrobactrum	genus	0	0.00634558	0	0	0
	F0723	family	0.0085419	0	0.0125612	0	0
	unclassified	genus	0.0085419	0	0.0125612	0	0
	Hyphomicrobiaceae	family	0.802938	0.060283	0.188419	0.13524	0.00591909
	Devosia	genus	0	0.00634558	0.0502449	0.0386399	0.00295954
	Filomicrobium	genus	0.290425	0	0	0	0.00295954
	Hyphomicrobium	genus	0.277612	0	0	0.0772798	0
	Pedomicrobium	genus	0.0683352	0	0	0	0
	unclassified	genus	0.153754	0.00317279	0.0125612	0.0193199	0
	Vasilyevaea	genus	0.0128128	0.0507646	0.125612	0	0
	Methylobacteriaceae	family	1.29837	3.95012	3.52971	1.62287	0.0532718
	Meganema	genus	0.230631	0	0	0.0193199	0
	Methylobacterium	genus	1.06774	3.94378	3.26592	1.60355	0.0503122
	Microvirga	genus	0	0.00317279	0.150735	0	0.00295954
	unclassified	genus	0	0.00317279	0.113051	0	0
	Methylocystaceae	family	0.0384385	0.00317279	0.0125612	0.0193199	0
	Hansschlegelia	genus	0	0	0.0125612	0.0193199	0
	Methylocystis	genus	0.0085419	0	0	0	0
	Methylosinus	genus	0.00427095	0	0	0	0
	Pleomorphomonas	genus	0.0256257	0	0	0	0
	unclassified	genus	0	0.00317279	0	0	0
	MNG7	family	0.0213547	0	0	0.0193199	0
	unclassified	genus	0.0213547	0	0	0.0193199	0
	Phyllobacteriaceae	family	0.0896899	0.076147	0.238663	0.0386399	0
	Aquamicrobium	genus	0	0.0507646	0.0376837	0	0
	Hoeflea	genus	0.0512514	0	0	0	0
	Mesorhizobium	genus	0.0256257	0.0222095	0.10049	0	0
	Nitratireductor	genus	0	0	0.0125612	0	0
	Phyllobacterium	genus	0.0128128	0	0.0125612	0.0386399	0
	unclassified	genus	0	0.00317279	0.0753674	0	0
	Rhizobiaceae	family	0.192193	0.0126912	0.175857	0.13524	0.0177573
	Ensifer	genus	0	0.00317279	0.0125612	0	0
	Kaistia	genus	0	0	0	0.0193199	0
	Rhizobium	genus	0.187922	0	0.0753674	0.11592	0.0118382
	Shinella	genus	0.00427095	0.00951837	0.0251225	0	0.00295954
	unclassified	genus	0	0	0.0628062	0	0.00295954
	Rhizobiales_Incertae_Sedis	family	0.0683352	0.00317279	0	0.0193199	0
	Bauldia	genus	0.00427095	0	0	0	0
	Nordella	genus	0.0640642	0	0	0	0
	Rhizomicrobium	genus	0	0.00317279	0	0.0193199	0
	Rhodobiaceae	family	0.00427095	0	0	0	0.00295954
	Anderseniella	genus	0	0	0	0	0.00295954
	Rhodobium	genus	0.00427095	0	0	0	0
	unclassified	family	4.13428	0.231614	0.288908	1.89335	0.0147977
	unclassified	genus	4.13428	0.231614	0.288908	1.89335	0.0147977
	Xanthobacteraceae	family	0.0298966	0	0	0.0965997	0
	Azorhizobium	genus	0.0298966	0	0	0.0579598	0
	Xanthobacter	genus	0	0	0	0.0386399	0
	Rhodobacterales	order	0.324592	10.7113	2.36151	9.89181	0.346267
	Rhodobacteraceae	family	0.324592	10.7113	2.36151	9.89181	0.346267
	Amaricoccus	genus	0	0.00634558	0.0628062	0	0
	Citreicella	genus	0	1.47852	0.188419	0.0193199	0.00295954
	Gaetbulicola	genus	0	0	0	0.0193199	0
	Gemmobacter	genus	0	0	0.0125612	0.0579598	0
	Jannaschia	genus	0	0	0	0.850077	0
	Litorimicrobium	genus	0	0	0	2.97527	0.00295954
	Oceanibulbus	genus	0	0	0	0.560278	0
	Oceanicella	genus	0	0	0.0125612	0	0
	Pannonibacter	genus	0.0512514	0	0	0	0
	Paracoccus	genus	0	0.209404	0.376837	0	0.142058
	Rhodobacter	genus	0.0085419	0.00317279	0.0376837	0	0
	Roseicitreum	genus	0	0	0	0.347759	0.00295954
	Roseivivax	genus	0	0.00317279	0	0	0
	Rubellimicrobium	genus	0	0.00634558	0.690868	0	0.00887863
	unclassified	genus	0.264799	9.00121	0.979776	5.06182	0.186451
	Wenxinia	genus	0	0.00317279	0	0	0
	Rhodospirillales	order	3.04092	4.22616	1.15563	0.830757	0.106544
	Acetobacteraceae	family	0.162296	4.11828	1.03002	0.0386399	0.032555
	Acetobacter	genus	0	0	0.0628062	0	0
	Ameyamaea	genus	0	0	0.0376837	0	0
	Asaia	genus	0	0	0.0125612	0	0
	Belnapia	genus	0	0.0285551	0.0125612	0	0
	Craurococcus	genus	0	0	0.188419	0	0.00591909
	Gluconobacter	genus	0	0	0	0	0.00295954
	Paracraurococcus	genus	0	0.00951837	0.0125612	0	0
	Rhodovarius	genus	0.00427095	0	0	0	0.00295954
	Roseomonas	genus	0.0341676	4.06434	0.376837	0	0.0207168
	unclassified	genus	0.123858	0.015864	0.326592	0.0386399	0
	B79	family	0.102503	0	0	0	0
	unclassified	genus	0.102503	0	0	0	0
	MNC12	family	0.743145	0	0	0	0
	unclassified	genus	0.743145	0	0	0	0
	MND8	family	0.196464	0	0.0125612	0	0
	unclassified	genus	0.196464	0	0.0125612	0	0
	Rhodospirillaceae	family	0.187922	0.107875	0.10049	0.656878	0.0177573
	Azospirillum	genus	0.00427095	0	0.0125612	0.502318	0
	Dongia	genus	0.00427095	0	0	0	0
	Ferrovibrio	genus	0.00427095	0	0	0.0193199	0
	Magnetospirillum	genus	0.175109	0	0.0125612	0.0772798	0
	Novispirillum	genus	0	0	0	0.0579598	0
	Pelagibius	genus	0	0	0	0	0.0177573
	Skermanella	genus	0	0.104702	0.0753674	0	0
	unclassified	genus	0	0.00317279	0	0	0
	Rhodospirillales_Incertae_Sedis	family	1.37097	0	0.0125612	0.0965997	0
	Reyranella	genus	1.37097	0	0.0125612	0.0965997	0
	unclassified	family	0.277612	0	0	0.0386399	0.0562313
	unclassified	genus	0.277612	0	0	0.0386399	0.0562313
	Rickettsiales	order	0.0170838	0	0.0376837	0.173879	0.00295954
	Rickettsiaceae	family	0	0	0	0.0193199	0.00295954
	unclassified	genus	0	0	0	0.0193199	0.00295954
	Rickettsiales_Incertae_Sedis	family	0.0170838	0	0	0	0
	Candidatus_Captivus	genus	0.00427095	0	0	0	0
	Candidatus_Odyssella	genus	0.0128128	0	0	0	0
	SAR116_clade	family	0	0	0	0.15456	0
	unclassified	genus	0	0	0	0.15456	0
	unclassified	family	0	0	0.0376837	0	0
	unclassified	genus	0	0	0.0376837	0	0
	SAR11_clade	order	0	0	0	4.34699	0
	Chesapeake-Delaware_Bay	family	0	0	0	2.04791	0
	unclassified	genus	0	0	0	2.04791	0
	Deep_1	family	0	0	0	1.42968	0
	unclassified	genus	0	0	0	1.42968	0
	Surface_1	family	0	0	0	0.811437	0
	Candidatus_Pelagibacter	genus	0	0	0	0.753478	0
	unclassified	genus	0	0	0	0.0579598	0
	Surface_2	family	0	0	0	0.0579598	0
	unclassified	genus	0	0	0	0.0579598	0
	Sphingomonadales	order	0.820022	10.8858	2.08517	1.83539	0.118382
	Ellin6055	family	0.0085419	0	0.0125612	0	0
	unclassified	genus	0.0085419	0	0.0125612	0	0
	Erythrobacteraceae	family	0.0555223	6.2853	0.30147	0.15456	0.0147977
	Altererythrobacter	genus	0	0	0.0879287	0	0
	Croceicoccus	genus	0.00427095	0	0	0	0
	Erythrobacter	genus	0	2.87138	0.0376837	0	0
	Porphyrobacter	genus	0.0512514	2.73177	0.163296	0.0386399	0.0118382
	unclassified	genus	0	0.68215	0.0125612	0.11592	0.00295954
	MN_122.2a	family	0.00427095	0.126912	0.0125612	0.0193199	0.0295954
	unclassified	genus	0.00427095	0.126912	0.0125612	0.0193199	0.0295954
	Sphingomonadaceae	family	0.734603	4.24202	1.6204	1.64219	0.0739886
	Blastomonas	genus	0.0085419	0.00951837	0.0376837	0.0193199	0.0118382
	Novosphingobium	genus	0.200735	0	0.213541	0.0386399	0.00295954
	Sphingobium	genus	0.081148	0.0126912	0.0376837	0.425039	0.00295954
	Sphingomonas	genus	0.158025	1.67523	0.678307	0.637558	0.0384741
	Sphingopyxis	genus	0.102503	0.00951837	0.0251225	0	0
	Sphingosinicella	genus	0	0	0.0125612	0	0
	Stakelama	genus	0	0	0	0.482998	0
	unclassified	genus	0.183651	2.53506	0.615501	0.0386399	0.0177573
	unclassified	family	0.0170838	0.231614	0.138174	0.0193199	0
	unclassified	genus	0.0170838	0.231614	0.138174	0.0193199	0
	unclassified	order	4.14709	0.0983565	0.175857	2.14451	0.0384741
	unclassified	family	4.14709	0.0983565	0.175857	2.14451	0.0384741
	unclassified	genus	4.14709	0.0983565	0.175857	2.14451	0.0384741
	Betaproteobacteria	class	24.1736	0.314106	3.98191	14.1422	0.248602
	Burkholderiales	order	13.7567	0.285551	3.89398	8.75193	0.186451
	Alcaligenaceae	family	0	0.00634558	0.188419	0.367079	0.00295954
	Achromobacter	genus	0	0	0.0376837	0	0.00295954
	Alcaligenes	genus	0	0.00634558	0	0	0
	MWH-UniP1_aquatic_group	genus	0	0	0.125612	0	0
	Sutterella	genus	0	0	0	0.0386399	0
	unclassified	genus	0	0	0.0251225	0.328439	0
	Burkholderiaceae	family	0.0128128	0.0126912	0	0.15456	0.0147977
	Chitinimonas	genus	0	0.00317279	0	0	0
	Cupriavidus	genus	0.00427095	0	0	0	0
	Lautropia	genus	0	0.00317279	0	0	0
	Limnobacter	genus	0	0	0	0.0772798	0.00591909
	Polynucleobacter	genus	0	0	0	0.0579598	0
	Ralstonia	genus	0.00427095	0	0	0	0
	unclassified	genus	0.00427095	0.00634558	0	0.0193199	0.00887863
	Comamonadaceae	family	13.3723	0.139603	1.11795	7.82457	0.0355145
	Acidovorax	genus	1.33254	0.0349007	0.0879287	0.309119	0
	Albidiferax	genus	0.00427095	0	0.0125612	1.2558	0
	Aquabacterium	genus	5.29598	0.0190367	0.0502449	0.0579598	0.00591909
	Aquincola	genus	1.54181	0.00634558	0.0753674	0.0965997	0
	Caenimonas	genus	0	0.00317279	0.0753674	0.0579598	0.00295954
	Comamonas	genus	0	0.015864	0.0628062	0	0
	Curvibacter	genus	0.0512514	0	0.0125612	0	0
	Delftia	genus	0	0	0.0125612	0	0
	Hydrogenophaga	genus	0.00427095	0.00951837	0.0753674	0	0
	Hylemonella	genus	0.00427095	0	0	0	0
	Ideonella	genus	4.38626	0.00317279	0.0251225	0.425039	0.00295954
	Inhella	genus	0	0.00951837	0	0	0
	Limnohabitans	genus	0	0	0	0.0772798	0
	Malikia	genus	0.0085419	0	0.0376837	3.92195	0
	Pelomonas	genus	0.606475	0.00317279	0.0251225	0.0386399	0.0118382
	Piscinibacter	genus	0.0085419	0	0	0	0
	Rhizobacter	genus	0.00427095	0	0.0251225	0	0
	Roseateles	genus	0.00427095	0	0.0251225	0	0
	Rubrivivax	genus	0.0085419	0	0.0251225	0	0.00887863
	Schlegelella	genus	0.0170838	0	0	0	0
	Simplicispira	genus	0.0683352	0.00317279	0.0376837	0.0386399	0
	unclassified	genus	0.0213547	0.0222095	0.163296	0.695518	0.00295954
	Variovorax	genus	0.00427095	0.00951837	0.288908	0.0579598	0
	Xenophilus	genus	0	0	0	0.792117	0
	Oxalobacteraceae	family	0.0085419	0.123739	2.34895	0.405719	0.0858267
	Duganella	genus	0	0.0856653	0.590378	0	0.0177573
	Herbaspirillum	genus	0	0	0.0376837	0.367079	0.00295954
	Janthinobacterium	genus	0.00427095	0	0	0.0193199	0
	Massilia	genus	0.00427095	0.0349007	1.46966	0	0.0562313
	Noviherbaspirillum	genus	0	0	0.0251225	0	0
	unclassified	genus	0	0.00317279	0.226102	0.0193199	0.00887863
	unclassified	family	0.363031	0.00317279	0.238663	0	0.0473527
	unclassified	genus	0.363031	0.00317279	0.238663	0	0.0473527
	Hydrogenophilales	order	0.0170838	0	0	0	0
	Hydrogenophilaceae	family	0.0170838	0	0	0	0
	Thiobacillus	genus	0.0170838	0	0	0	0
	Methylophilales	order	0.0128128	0	0.0251225	2.24111	0
	Methylophilaceae	family	0.0128128	0	0.0251225	2.24111	0
	LD28_freshwater_group	genus	0	0	0.0125612	0.193199	0
	Methylotenera	genus	0.0128128	0	0	0.0193199	0
	OM43_clade	genus	0	0	0.0125612	2.02859	0
	Neisseriales	order	0.768771	0.015864	0.0376837	1.12056	0.0236763
	Neisseriaceae	family	0.768771	0.015864	0.0376837	1.12056	0.0236763
	Chitiniphilus	genus	0	0	0	0.0193199	0.00295954
	Leeia	genus	0	0	0.0251225	0	0
	Neisseria	genus	0	0.00951837	0	0	0.0147977
	Pseudogulbenkiania	genus	0	0.00317279	0	0	0
	unclassified	genus	0.768771	0.00317279	0.0125612	1.10124	0.00591909
	Nitrosomonadales	order	5.73161	0	0	0.0386399	0
	Gallionellaceae	family	0.115316	0	0	0	0
	Gallionella	genus	0.0469804	0	0	0	0
	Sideroxydans	genus	0.0128128	0	0	0	0
	unclassified	genus	0.0555223	0	0	0	0
	Nitrosomonadaceae	family	5.6163	0	0	0.0386399	0
	Nitrosomonas	genus	5.6163	0	0	0.0386399	0
	Rhodocyclales	order	1.62723	0.00634558	0.0251225	1.60355	0
	Rhodocyclaceae	family	1.62723	0.00634558	0.0251225	1.60355	0
	12up	genus	0	0	0.0251225	0	0
	Azospira	genus	0	0	0	0.0772798	0
	Dechloromonas	genus	0.867003	0.00634558	0	0.289799	0
	Denitratisoma	genus	0.22636	0	0	0	0
	Ferribacterium	genus	0.102503	0	0	0.193199	0
	Methyloversatilis	genus	0.0597933	0	0	0.927357	0
	Propionivibrio	genus	0.0128128	0	0	0	0
	Sulfuritalea	genus	0.0170838	0	0	0.0193199	0
	unclassified	genus	0.00427095	0	0	0.0386399	0
	Zoogloea	genus	0.337405	0	0	0.0579598	0
	SC-I-84	order	0.0170838	0	0	0	0
	unclassified	family	0.0170838	0	0	0	0
	unclassified	genus	0.0170838	0	0	0	0
	TRA3-20	order	0.213547	0.00634558	0	0.0772798	0.0355145
	unclassified	family	0.213547	0.00634558	0	0.0772798	0.0355145
	unclassified	genus	0.213547	0.00634558	0	0.0772798	0.0355145
	unclassified	order	2.0287	0	0	0.309119	0.00295954
	unclassified	family	2.0287	0	0	0.309119	0.00295954
	unclassified	genus	2.0287	0	0	0.309119	0.00295954
	Deltaproteobacteria	class	3.60895	0.161812	1.29381	3.40031	2.50081
	43F-1404R	order	0.00427095	0.0222095	0.0376837	0	0.204208
	unclassified	family	0.00427095	0.0222095	0.0376837	0	0.204208
	unclassified	genus	0.00427095	0.0222095	0.0376837	0	0.204208
	Bdellovibrionales	order	0.0726061	0	0.0628062	0.0772798	0.0503122
	Bacteriovoracaceae	family	0	0	0.0376837	0.0579598	0.0503122
	Deferrisoma	genus	0	0	0.0125612	0.0193199	0.0503122
	Peredibacter	genus	0	0	0.0251225	0.0386399	0
	Bdellovibrionaceae	family	0.0726061	0	0.0251225	0.0193199	0
	Bdellovibrio	genus	0.0726061	0	0.0125612	0.0193199	0
	OM27_clade	genus	0	0	0.0125612	0	0
	Desulfarculales	order	0	0.00317279	0.0502449	0	0.0947054
	Desulfarculaceae	family	0	0.00317279	0.0502449	0	0.0947054
	Desulfarculus	genus	0	0	0	0	0.00295954
	unclassified	genus	0	0.00317279	0.0502449	0	0.0917458
	Desulfobacterales	order	0.0213547	0.0475919	0.464766	0.0193199	1.13055
	Desulfobacteraceae	family	0.0128128	0.0317279	0.314031	0.0193199	0.766522
	Desulfatirhabdium	genus	0	0	0.0125612	0	0.0207168
	Desulfatitalea	genus	0	0	0	0	0.00591909
	Desulfobacula	genus	0	0	0	0	0.00295954
	Desulfococcus	genus	0	0	0.0251225	0	0.00887863
	Desulfonatronobacter	genus	0	0	0	0	0.00295954
	Desulforegula	genus	0.0085419	0	0	0	0
	Desulfosarcina	genus	0	0	0.0251225	0	0.0147977
	Desulfotignum	genus	0	0	0	0	0.0177573
	SEEP-SRB1	genus	0	0.0126912	0.0879287	0.0193199	0.186451
	Sva0081_sediment_group	genus	0.00427095	0.00951837	0.0879287	0	0.346267
	unclassified	genus	0	0.00951837	0.0753674	0	0.159815
	Desulfobulbaceae	family	0.0085419	0.015864	0.10049	0	0.328509
	Desulfobulbus	genus	0.00427095	0	0.0628062	0	0.153896
	Desulfocapsa	genus	0	0	0	0	0.0118382
	Desulfopila	genus	0	0.00634558	0.0376837	0	0.103584
	Desulforhopalus	genus	0	0	0	0	0.00591909
	Desulfurivibrio	genus	0	0	0	0	0.00295954
	unclassified	genus	0.00427095	0.00951837	0	0	0.0503122
	Nitrospinaceae	family	0	0	0.0251225	0	0.00295954
	Candidatus_Entotheonella	genus	0	0	0.0251225	0	0
	Nitrospina	genus	0	0	0	0	0.00295954
	unclassified	family	0	0	0.0251225	0	0.032555
	unclassified	genus	0	0	0.0251225	0	0.032555
	Desulfovibrionales	order	0.230631	0	0.0125612	0.0193199	0
	Desulfomicrobiaceae	family	0.00427095	0	0	0	0
	Desulfomicrobium	genus	0.00427095	0	0	0	0
	Desulfovibrionaceae	family	0.22636	0	0.0125612	0.0193199	0
	Desulfovibrio	genus	0.22636	0	0	0.0193199	0
	unclassified	genus	0	0	0.0125612	0	0
	Desulfuromonadales	order	0.00427095	0.0412463	0.138174	0.0193199	0.45281
	Desulfuromonadaceae	family	0	0.00317279	0.0251225	0	0.0591909
	Desulfuromonas	genus	0	0.00317279	0.0125612	0	0.0177573
	Desulfuromusa	genus	0	0	0	0	0.0177573
	Pelobacter	genus	0	0	0	0	0.00295954
	unclassified	genus	0	0	0.0125612	0	0.0207168
	Geobacteraceae	family	0	0	0	0	0.0236763
	Geopsychrobacter	genus	0	0	0	0	0.00591909
	Geothermobacter	genus	0	0	0	0	0.0177573
	Sva1033	family	0.00427095	0.0317279	0.10049	0.0193199	0.346267
	unclassified	genus	0.00427095	0.0317279	0.10049	0.0193199	0.346267
	unclassified	family	0	0.00634558	0.0125612	0	0.0236763
	unclassified	genus	0	0.00634558	0.0125612	0	0.0236763
	GR-WP33-30	order	0.341676	0	0.0125612	0.0193199	0.0384741
	unclassified	family	0.341676	0	0.0125612	0.0193199	0.0384741
	unclassified	genus	0.341676	0	0.0125612	0.0193199	0.0384741
	Myxococcales	order	0.328863	0.0126912	0.213541	1.77743	0.0621504
	0319-6G20	family	0.0469804	0	0	0.0193199	0
	unclassified	genus	0.0469804	0	0	0.0193199	0
	Cystobacteraceae	family	0.0128128	0	0.0125612	0	0.0118382
	Anaeromyxobacter	genus	0	0	0	0	0.00591909
	Cystobacter	genus	0	0	0	0	0.00295954
	Stigmatella	genus	0	0	0.0125612	0	0.00295954
	unclassified	genus	0.0128128	0	0	0	0
	Haliangiaceae	family	0	0.00951837	0.0502449	0.0193199	0.00295954
	Haliangium	genus	0	0.00951837	0.0502449	0.0193199	0.00295954
	Myxococcaceae	family	0.00427095	0	0	0	0
	Pyxidicoccus	genus	0.00427095	0	0	0	0
	Nannocystaceae	family	0.0256257	0	0	0	0.00295954
	Enhygromyxa	genus	0	0	0	0	0.00295954
	Nannocystis	genus	0.0256257	0	0	0	0
	Phaselicystidaceae	family	0.00427095	0	0	0	0
	Phaselicystis	genus	0.00427095	0	0	0	0
	Polyangiaceae	family	0.140941	0.00317279	0.10049	1.68083	0.0118382
	Byssovorax	genus	0.00427095	0	0.0125612	0.869397	0
	Chondromyces	genus	0.0128128	0	0.0376837	0.0193199	0.0118382
	Sorangium	genus	0.0768771	0	0.0251225	0	0
	unclassified	genus	0.0469804	0.00317279	0.0251225	0.792117	0
	Sandaracinaceae	family	0	0	0	0	0.00591909
	unclassified	genus	0	0	0	0	0.00591909
	unclassified	family	0.0939609	0	0.0502449	0.0579598	0.0147977
	unclassified	genus	0.0939609	0	0.0502449	0.0579598	0.0147977
	VHS-B3-70	family	0	0	0	0	0.0118382
	unclassified	genus	0	0	0	0	0.0118382
	SAR324_clade[Marine_group_B]	order	0	0	0.0376837	0	0.0266359
	unclassified	family	0	0	0.0376837	0	0.0266359
	unclassified	genus	0	0	0.0376837	0	0.0266359
	Sh765B-TzT-29	order	0.0512514	0.0126912	0.0628062	0	0.0473527
	unclassified	family	0.0512514	0.0126912	0.0628062	0	0.0473527
	unclassified	genus	0.0512514	0.0126912	0.0628062	0	0.0473527
	Sva0485	order	0	0.00634558	0.0125612	0	0.0947054
	unclassified	family	0	0.00634558	0.0125612	0	0.0947054
	unclassified	genus	0	0.00634558	0.0125612	0	0.0947054
	Syntrophobacterales	order	0	0.00317279	0	0	0.0266359
	Syntrophaceae	family	0	0.00317279	0	0	0.00591909
	Desulfobacca	genus	0	0	0	0	0.00295954
	Desulfomonile	genus	0	0.00317279	0	0	0.00295954
	Syntrophobacteraceae	family	0	0	0	0	0.0207168
	unclassified	genus	0	0	0	0	0.0207168
	unclassified	order	2.55403	0.0126912	0.188419	1.46832	0.272278
	unclassified	family	2.55403	0.0126912	0.188419	1.46832	0.272278
	unclassified	genus	2.55403	0.0126912	0.188419	1.46832	0.272278
	Epsilonproteobacteria	class	0.00427095	0.015864	0.10049	0.0386399	0.0503122
	Campylobacterales	order	0.00427095	0.015864	0.10049	0.0386399	0.0503122
	Campylobacteraceae	family	0.00427095	0.0126912	0.10049	0.0193199	0.0147977
	Arcobacter	genus	0.00427095	0.0126912	0.10049	0.0193199	0.00591909
	Campylobacter	genus	0	0	0	0	0.00887863
	Helicobacteraceae	family	0	0.00317279	0	0.0193199	0.0266359
	Rs-M59_termite_group	genus	0	0	0	0	0.00887863
	Sulfuricurvum	genus	0	0.00317279	0	0.0193199	0
	Sulfurimonas	genus	0	0	0	0	0.00295954
	Sulfurovum	genus	0	0	0	0	0.0118382
	unclassified	genus	0	0	0	0	0.00295954
	unclassified	family	0	0	0	0	0.00887863
	unclassified	genus	0	0	0	0	0.00887863
	Gammaproteobacteria	class	2.22944	1.01212	4.49692	24.0147	1.16902
	1013-28-CG33	order	0.0085419	0	0	0	0.00591909
	unclassified	family	0.0085419	0	0	0	0.00591909
	unclassified	genus	0.0085419	0	0	0	0.00591909
	Aeromonadales	order	0.00427095	0.0475919	0.0879287	0	0
	Aeromonadaceae	family	0.00427095	0.0475919	0.0753674	0	0
	Aeromonas	genus	0	0.00951837	0.0376837	0	0
	Oceanisphaera	genus	0.00427095	0	0.0125612	0	0
	Tolumonas	genus	0	0.00951837	0.0251225	0	0
	Zobellella	genus	0	0.0285551	0	0	0
	Succinivibrionaceae	family	0	0	0.0125612	0	0
	Succinivibrio	genus	0	0	0.0125612	0	0
	Alteromonadales	order	0.0597933	0.00317279	0.0753674	8.82921	0.0266359
	Alteromonadaceae	family	0.0597933	0.00317279	0.0628062	4.23107	0.0147977
	Alteromonas	genus	0	0	0	0.347759	0
	C1-B045	genus	0.0555223	0	0	0	0
	Glaciecola	genus	0	0	0.0125612	0.0772798	0.00591909
	Halioglobus	genus	0	0	0	3.01391	0
	Marinobacter	genus	0	0	0	0	0.00295954
	unclassified	genus	0.00427095	0.00317279	0.0502449	0.792117	0.00591909
	Colwelliaceae	family	0	0	0	0.0579598	0
	Thalassomonas	genus	0	0	0	0.0579598	0
	Ferrimonadaceae	family	0	0	0	0.0386399	0.00295954
	Ferrimonas	genus	0	0	0	0.0386399	0
	unclassified	genus	0	0	0	0	0.00295954
	Pseudoalteromonadaceae	family	0	0	0	1.00464	0.00295954
	Pseudoalteromonas	genus	0	0	0	1.00464	0.00295954
	Shewanellaceae	family	0	0	0	0.0965997	0
	Shewanella	genus	0	0	0	0.0965997	0
	unclassified	family	0	0	0.0125612	3.40031	0.00591909
	unclassified	genus	0	0	0.0125612	3.40031	0.00591909
	BD7-8_marine_group	order	0	0	0	0.0386399	0.00591909
	unclassified	family	0	0	0	0.0386399	0.00591909
	unclassified	genus	0	0	0	0.0386399	0.00591909
	Cardiobacteriales	order	0	0	0	0	0.00295954
	Cardiobacteriaceae	family	0	0	0	0	0.00295954
	Cardiobacterium	genus	0	0	0	0	0.00295954
	Chromatiales	order	0	0.0412463	0.0502449	0.695518	0.0591909
	Chromatiaceae	family	0	0.0380735	0.0376837	0.695518	0.0295954
	Nitrosococcus	genus	0	0	0	0.11592	0.0266359
	Rheinheimera	genus	0	0.0380735	0.0125612	0.579598	0.00295954
	Thiococcus	genus	0	0	0.0125612	0	0
	unclassified	genus	0	0	0.0125612	0	0
	Ectothiorhodospiraceae	family	0	0	0.0125612	0	0.0207168
	Acidiferrobacter	genus	0	0	0.0125612	0	0.0207168
	unclassified	family	0	0.00317279	0	0	0.00887863
	unclassified	genus	0	0.00317279	0	0	0.00887863
	Enterobacteriales	order	0.102503	0.0539374	1.21844	0.0193199	0.0976649
	Enterobacteriaceae	family	0.102503	0.0539374	1.21844	0.0193199	0.0976649
	Dickeya	genus	0	0	0.0376837	0	0
	Escherichia-Shigella	genus	0.0726061	0.0190367	0.175857	0.0193199	0.0739886
	Kluyvera	genus	0	0	0.502449	0	0
	Pantoea	genus	0	0	0.0753674	0	0
	Raoultella	genus	0.0256257	0.0317279	0.276347	0	0.0236763
	Serratia	genus	0.00427095	0.00317279	0.0251225	0	0
	unclassified	genus	0	0	0.125612	0	0
	Gammaproteobacteria_Incertae_Sedis	order	0.00427095	0	0	0	0.0118382
	Unknown_Family	family	0.00427095	0	0	0	0.0118382
	Thiohalophilus	genus	0.00427095	0	0	0	0.00591909
	Thioprofundum	genus	0	0	0	0	0.00591909
	KI89A_clade	order	0	0.00317279	0	0.0386399	0.0295954
	unclassified	family	0	0.00317279	0	0.0386399	0.0295954
	unclassified	genus	0	0.00317279	0	0.0386399	0.0295954
	KM16	order	0	0	0.0125612	0	0
	unclassified	family	0	0	0.0125612	0	0
	unclassified	genus	0	0	0.0125612	0	0
	Legionellales	order	0.281883	0	0	0.193199	0
	Coxiellaceae	family	0.0170838	0	0	0.0386399	0
	Aquicella	genus	0.00427095	0	0	0	0
	Coxiella	genus	0.0085419	0	0	0.0386399	0
	unclassified	genus	0.00427095	0	0	0	0
	Legionellaceae	family	0.264799	0	0	0.15456	0
	Legionella	genus	0.264799	0	0	0.15456	0
	Methylococcales	order	0.0939609	0	0	0	0
	Methylococcaceae	family	0.0555223	0	0	0	0
	Methylobacter	genus	0.0085419	0	0	0	0
	Methylomonas	genus	0.0341676	0	0	0	0
	Methylovulum	genus	0.0085419	0	0	0	0
	unclassified	genus	0.00427095	0	0	0	0
	unclassified	family	0.0384385	0	0	0	0
	unclassified	genus	0.0384385	0	0	0	0
	Oceanospirillales	order	0	0.00634558	0.0125612	4.07651	0.0236763
	Litoricolaceae	family	0	0	0	0.173879	0
	Litoricola	genus	0	0	0	0.173879	0
	Oceanospirillaceae	family	0	0	0.0125612	1.42968	0.0118382
	Marinomonas	genus	0	0	0	0.0193199	0
	Nitrincola	genus	0	0	0	0.0965997	0
	Pseudospirillum	genus	0	0	0	1.21716	0.00295954
	Reinekea	genus	0	0	0	0.0193199	0
	Spongiispira	genus	0	0	0	0.0579598	0.00295954
	unclassified	genus	0	0	0.0125612	0.0193199	0.00591909
	Oleiphilaceae	family	0	0	0	0.0386399	0.00295954
	Oleiphilus	genus	0	0	0	0.0386399	0.00295954
	OM182_clade	family	0	0	0	1.71947	0
	unclassified	genus	0	0	0	1.71947	0
	SAR86_clade	family	0	0	0	0.482998	0
	unclassified	genus	0	0	0	0.482998	0
	unclassified	family	0	0.00634558	0	0.231839	0.00887863
	unclassified	genus	0	0.00634558	0	0.231839	0.00887863
	Order_Incertae_Sedis	order	0.00427095	0.00317279	0.0376837	0.0386399	0.0858267
	Family_Incertae_Sedis	family	0.00427095	0.00317279	0.0376837	0.0386399	0.0858267
	Marinicella	genus	0.00427095	0.00317279	0.0376837	0.0386399	0.0858267
	Pasteurellales	order	0	0	0	0	0.103584
	Pasteurellaceae	family	0	0	0	0	0.103584
	Aggregatibacter	genus	0	0	0	0	0.00591909
	Haemophilus	genus	0	0	0	0	0.0976649
	Pseudomonadales	order	0.546681	0.691668	2.16053	1.04328	0.426174
	Moraxellaceae	family	0.503972	0.644076	1.88419	0.695518	0.366983
	Acinetobacter	genus	0.132399	0.35218	1.24356	0.463679	0.298914
	Enhydrobacter	genus	0.303237	0.133257	0.364276	0.231839	0.0651099
	Perlucidibaca	genus	0.0683352	0.00634558	0.0628062	0	0.00295954
	Psychrobacter	genus	0	0.152294	0.213541	0	0
	Pseudomonadaceae	family	0.0427095	0.0475919	0.276347	0.347759	0.0591909
	Azomonas	genus	0.00427095	0	0	0	0
	Cellvibrio	genus	0	0.00951837	0.0376837	0	0
	Pseudomonas	genus	0.0384385	0.0349007	0.226102	0.347759	0.0591909
	unclassified	genus	0	0.00317279	0.0125612	0	0
	Thiotrichales	order	0	0	0.0125612	0	0.00295954
	Piscirickettsiaceae	family	0	0	0.0125612	0	0
	Methylophaga	genus	0	0	0.0125612	0	0
	unclassified	family	0	0	0	0	0.00295954
	unclassified	genus	0	0	0	0	0.00295954
	unclassified	order	0.849919	0.0285551	0.30147	8.50077	0.109503
	unclassified	family	0.849919	0.0285551	0.30147	8.50077	0.109503
	unclassified	genus	0.849919	0.0285551	0.30147	8.50077	0.109503
	Vibrionales	order	0	0	0	0.0579598	0
	Vibrionaceae	family	0	0	0	0.0579598	0
	Photobacterium	genus	0	0	0	0.0193199	0
	Vibrio	genus	0	0	0	0.0386399	0
	Xanthomonadales	order	0.273341	0.133257	0.527572	0.482998	0.177573
	JTB255_marine_benthic_group	family	0.0128128	0.00951837	0.0376837	0.0772798	0.071029
	unclassified	genus	0.0128128	0.00951837	0.0376837	0.0772798	0.071029
	Nevskiaceae	family	0.00427095	0	0	0	0
	Nevskia	genus	0.00427095	0	0	0	0
	Solimonadaceae	family	0	0	0	0.0386399	0
	Solimonas	genus	0	0	0	0.0386399	0
	unclassified	family	0	0	0	0.0386399	0
	unclassified	genus	0	0	0	0.0386399	0
	Xanthomonadaceae	family	0.251986	0.120566	0.414521	0.328439	0.100624
	Dokdonella	genus	0.22636	0.00317279	0	0.0772798	0
	Ignatzschineria	genus	0	0	0.0125612	0	0
	Luteibacter	genus	0	0	0.0376837	0	0
	Luteimonas	genus	0	0.0222095	0	0	0
	Lysobacter	genus	0	0.0349007	0.0628062	0.11592	0.00295954
	Panacagrimonas	genus	0.00427095	0.00317279	0	0.0772798	0
	Pseudoxanthomonas	genus	0.0213547	0	0.0251225	0.0193199	0
	Stenotrophomonas	genus	0	0.015864	0.0628062	0.0386399	0.0947054
	Thermomonas	genus	0	0.0285551	0.0628062	0	0.00295954
	unclassified	genus	0	0.0126912	0.125612	0	0
	Xanthomonas	genus	0	0	0.0251225	0	0
	Xanthomonadales_Incertae_Sedis	family	0.00427095	0.00317279	0.0753674	0	0.00591909
	Steroidobacter	genus	0.00427095	0.00317279	0.0753674	0	0.00591909
	JTB23	class	0	0	0	0	0.00295954
	unclassified	order	0	0	0	0	0.00295954
	unclassified	family	0	0	0	0	0.00295954
	unclassified	genus	0	0	0	0	0.00295954
	SPOTSOCT00m83	class	0.00427095	0	0	0	0.00295954
	unclassified	order	0.00427095	0	0	0	0.00295954
	unclassified	family	0.00427095	0	0	0	0.00295954
	unclassified	genus	0.00427095	0	0	0	0.00295954
	TA18	class	0	0	0	0	0.00295954
	unclassified	order	0	0	0	0	0.00295954
	unclassified	family	0	0	0	0	0.00295954
	unclassified	genus	0	0	0	0	0.00295954
	unclassified	class	2.31485	0.13643	0.665746	1.27512	0.290035
	unclassified	order	2.31485	0.13643	0.665746	1.27512	0.290035
	unclassified	family	2.31485	0.13643	0.665746	1.27512	0.290035
	unclassified	genus	2.31485	0.13643	0.665746	1.27512	0.290035
	SHA-109	phylum	0	0	0	0	0.00295954
	Spirochaetae	phylum	0.085419	0	0	0.13524	0.0177573
	Spirochaetes	class	0.085419	0	0	0.13524	0.0177573
	Spirochaetales	order	0.085419	0	0	0.13524	0.0147977
	Leptospiraceae	family	0.085419	0	0	0.13524	0
	Leptonema	genus	0.0341676	0	0	0	0
	Leptospira	genus	0	0	0	0.0965997	0
	Turneriella	genus	0.0512514	0	0	0	0
	unclassified	genus	0	0	0	0.0386399	0
	Spirochaetaceae	family	0	0	0	0	0.0147977
	Spirochaeta	genus	0	0	0	0	0.00591909
	Treponema	genus	0	0	0	0	0.00887863
	unclassified	order	0	0	0	0	0.00295954
	unclassified	family	0	0	0	0	0.00295954
	unclassified	genus	0	0	0	0	0.00295954
	TM6	phylum	0.00427095	0.00317279	0.0125612	0.0965997	0
	Phylum unclassified	phylum	8.52481	0.285551	6.871	4.42427	3.14008
	Verrucomicrobia	phylum	1.40087	0.015864	0.251225	2.29907	0.0947054
	OPB35_soil_group	class	0.781584	0.00951837	0.0502449	0.946677	0.0680695
	unclassified	order	0.0170838	0.00634558	0	0.0772798	0.0177573
	unclassified	family	0.0170838	0.00634558	0	0.0772798	0.0177573
	unclassified	genus	0.0170838	0.00634558	0	0.0772798	0.0177573
	Unknown_Order	order	0.7645	0.00317279	0.0502449	0.869397	0.0503122
	Unknown_Family	family	0.7645	0.00317279	0.0502449	0.869397	0.0503122
	Pedosphaera	genus	0.7645	0.00317279	0.0502449	0.869397	0.0503122
	Spartobacteria	class	0.44845	0.00317279	0.0628062	0.0965997	0
	Chthoniobacterales	order	0.44845	0.00317279	0.0628062	0.0965997	0
	DA101_soil_group	family	0.0469804	0.00317279	0.0376837	0.0386399	0
	unclassified	genus	0.0469804	0.00317279	0.0376837	0.0386399	0
	unclassified	family	0.401469	0	0.0125612	0.0579598	0
	unclassified	genus	0.401469	0	0.0125612	0.0579598	0
	Xiphinematobacteraceae	family	0	0	0.0125612	0	0
	Candidatus_Xiphinematobacter	genus	0	0	0.0125612	0	0
	unclassified	class	0.081148	0	0.0753674	0.753478	0.0177573
	unclassified	order	0.081148	0	0.0753674	0.753478	0.0177573
	unclassified	family	0.081148	0	0.0753674	0.753478	0.0177573
	unclassified	genus	0.081148	0	0.0753674	0.753478	0.0177573
	Verrucomicrobiae	class	0.0896899	0.00317279	0.0628062	0.502318	0.00887863
	Verrucomicrobiales	order	0.0896899	0.00317279	0.0628062	0.502318	0.00887863
	DEV007	family	0	0	0	0	0.00295954
	unclassified	genus	0	0	0	0	0.00295954
	Verrucomicrobiaceae	family	0.0896899	0.00317279	0.0628062	0.502318	0.00591909
	Haloferula	genus	0	0	0.0502449	0	0.00295954
	Luteolibacter	genus	0.0512514	0	0	0.0386399	0
	Persicirhabdus	genus	0.00427095	0	0	0	0
	Prosthecobacter	genus	0.0341676	0.00317279	0	0.463679	0
	Roseibacillus	genus	0	0	0	0	0.00295954
	unclassified	genus	0	0	0.0125612	0	0

## Sheet: Eukaryota
	Taxon	Rank	Percentages (%) in Eukaryota
			TW	SC	LS	MW	FH
	Total eukaryotic sequences	1	14444	21084	49253	23929	19916
	Charophyta	4			6.36712		1.75236
	Phragmoplastophyta	5			6.36712		1.75236
	Streptophyta	6			6.36712		1.74734
	Ciliophora	4	1.37081			68.9832
	Intramacronucleata	5	1.37081			68.9832
	Conthreep	6				1.80952
	Spirotrichea	6				50.7376
	unclassified	6				15.8051
	Fungi	4	5.55248	96.3574	88.22		93.5931
	Dikarya	5	4.57629	95.4705	87.3206		93.3069
	Ascomycota	6	3.92551	95.0104	79.9972		7.32577
	Pezizomycotina	7		95.0009	79.7576
	Dothideomycetes	8		42.3022	52.4537
	Capnodiales	9		41.3015	5.27074
	Dothideales	9			24.8168
	uncultured	10			24.2889
	Pleosporales	9			21.5987
	uncultured	10			16.2467
	Dothideomycetes Incertae sedis	8		50.849
	Eurotiomycetes	8		1.59363	14.1413
	Chaetothyriales	9		1.50351	13.2906
	Geoglossomycetes	8			8.33249
	Geoglossales	9			8.33249
	Leotiomycetes	8			1.63442
	Erysiphales	9			1.31566
	Sordariomycetes	8			2.48513
	Basidiomycota	6			7.32341		85.6899
	Malasseziales	9					84.9819
	Malasseziaceae	10					84.9819
	Malassezia	11					84.9819
	Metazoa	4	7.38023
	Animalia	5	7.38023
	Unclassified	6	6.6602
	Ochrophyta	4				2.84592
	Chrysophyceae	5				1.16177
	Diatomea	5				1.5337
	Bacillariophytina	6				1.50863
	Rhodomonas	4				2.03519
	unclassified	5				2.03519
	Unclassified	4	84.208	3.20622	4.22512	24.4306	3.83109
